# Supplementary material for: Data Curation can Improve the Prediction Accuracy of Metabolic Intrinsic Clearance
Source: Mol Inform. 2018 Sep 24;38(1-2):1800086. doi: 10.1002/minf.201800086 (PMC6586005; doi:10.1002/minf.201800086)
Supplement: Supplementary file 2 — Supplementary [file MINF-38-na-s002.sdf]

CHEMBL503643
  CDK    9/16/09,10:8

 17 18  0  0  0  0  0  0  0  0999 V2000
   12.9442  -15.7431    0.0000 N   0  0  0  0  0  0  0  0  0  0  0  0
   10.7279  -14.6717    0.0000 C   0  0  0  0  0  0  0  0  0  0  0  0
   10.7266  -15.4976    0.0000 C   0  0  0  0  0  0  0  0  0  0  0  0
   11.4381  -15.9096    0.0000 C   0  0  0  0  0  0  0  0  0  0  0  0
   11.4361  -14.2599    0.0000 C   0  0  0  0  0  0  0  0  0  0  0  0
   12.1526  -14.6678    0.0000 C   0  0  0  0  0  0  0  0  0  0  0  0
   12.1578  -15.4930    0.0000 C   0  0  0  0  0  0  0  0  0  0  0  0
   13.4251  -15.0725    0.0000 C   0  0  0  0  0  0  0  0  0  0  0  0
   12.9359  -14.4079    0.0000 C   0  0  0  0  0  0  0  0  0  0  0  0
   10.0130  -14.2612    0.0000 C   0  0  0  0  0  0  0  0  0  0  0  0
   10.0123  -13.4380    0.0000 O   0  0  0  0  0  0  0  0  0  0  0  0
    9.3004  -14.6734    0.0000 O   0  0  0  0  0  0  0  0  0  0  0  0
   14.2501  -15.0676    0.0000 C   0  0  0  0  0  0  0  0  0  0  0  0
   14.6661  -15.7779    0.0000 O   0  0  0  0  0  0  0  0  0  0  0  0
   14.6573  -14.3521    0.0000 O   0  0  0  0  0  0  0  0  0  0  0  0
   15.4893  -15.7728    0.0000 C   0  0  0  0  0  0  0  0  0  0  0  0
   15.9055  -16.4831    0.0000 C   0  0  0  0  0  0  0  0  0  0  0  0
  1  8  1  0  0  0  0 
  8  9  2  0  0  0  0 
  9  6  1  0  0  0  0 
  6  5  2  0  0  0  0 
  5  2  1  0  0  0  0 
  6  7  1  0  0  0  0 
 10 11  1  0  0  0  0 
 10 12  2  0  0  0  0 
  2 10  1  0  0  0  0 
  3  4  1  0  0  0  0 
  4  7  2  0  0  0  0 
 13 14  1  0  0  0  0 
 13 15  2  0  0  0  0 
  8 13  1  0  0  0  0 
  2  3  2  0  0  0  0 
 14 16  1  0  0  0  0 
  7  1  1  0  0  0  0 
 16 17  1  0  0  0  0 
M  END
> <ChEMBL ID>
CHEMBL503643

> <Compound name>


> <Dataset>
Test

> <Observed>
Stable

> <Predicted>
Stable

$$$$
CHEMBL501315
  CDK    9/16/09,9:55

 42 46  0  0  0  0  0  0  0  0999 V2000
   -2.7653   -1.4941    0.0000 C   0  0  0  0  0  0  0  0  0  0  0  0
   -2.7666   -2.3218    0.0000 C   0  0  0  0  0  0  0  0  0  0  0  0
   -2.0536   -2.7346    0.0000 C   0  0  0  0  0  0  0  0  0  0  0  0
   -1.3343   -2.3212    0.0000 C   0  0  0  0  0  0  0  0  0  0  0  0
   -1.3375   -1.4902    0.0000 C   0  0  0  0  0  0  0  0  0  0  0  0
   -2.0556   -1.0813    0.0000 C   0  0  0  0  0  0  0  0  0  0  0  0
   -0.6203   -2.7317    0.0000 C   0  0  0  0  0  0  0  0  0  0  0  0
   -0.6208   -3.5578    0.0000 C   0  0  0  0  0  0  0  0  0  0  0  0
    0.0932   -3.9697    0.0000 C   0  0  0  0  0  0  0  0  0  0  0  0
    0.8083   -3.5564    0.0000 C   0  0  0  0  0  0  0  0  0  0  0  0
    0.8049   -2.7271    0.0000 C   0  0  0  0  0  0  0  0  0  0  0  0
    0.0902   -2.3191    0.0000 C   0  0  0  0  0  0  0  0  0  0  0  0
    0.0872   -1.4941    0.0000 C   0  0  0  0  0  0  0  0  0  0  0  0
    0.8001   -1.0790    0.0000 N   0  0  0  0  0  0  0  0  0  0  0  0
    0.7972   -0.2540    0.0000 C   0  0  0  0  0  0  0  0  0  0  0  0
    1.5161   -1.4890    0.0000 C   0  0  0  0  0  0  0  0  0  0  0  0
    1.5192   -2.3139    0.0000 O   0  0  0  0  0  0  0  0  0  0  0  0
    2.2291   -1.0738    0.0000 N   0  0  0  0  0  0  0  0  0  0  0  0
    2.9451   -1.4837    0.0000 C   0  0  0  0  0  0  0  0  0  0  0  0
    2.9436   -2.3110    0.0000 C   0  0  0  0  0  0  0  0  0  0  0  0
    3.6554   -2.7207    0.0000 C   0  0  0  0  0  0  0  0  0  0  0  0
    4.3708   -2.3091    0.0000 C   0  0  0  0  0  0  0  0  0  0  0  0
    4.3697   -1.4832    0.0000 C   0  0  0  0  0  0  0  0  0  0  0  0
    3.6533   -1.0689    0.0000 C   0  0  0  0  0  0  0  0  0  0  0  0
    1.5101    0.1610    0.0000 C   0  0  0  0  0  0  0  0  0  0  0  0
    1.5071    0.9860    0.0000 C   0  0  0  0  0  0  0  0  0  0  0  0
    2.2189    1.3982    0.0000 C   0  0  0  0  0  0  0  0  0  0  0  0
    2.2163    2.2224    0.0000 C   0  0  0  0  0  0  0  0  0  0  0  0
    1.4997    2.6331    0.0000 C   0  0  0  0  0  0  0  0  0  0  0  0
    0.7844    2.2135    0.0000 C   0  0  0  0  0  0  0  0  0  0  0  0
    0.7907    1.3907    0.0000 C   0  0  0  0  0  0  0  0  0  0  0  0
    0.0670    2.6208    0.0000 O   0  0  0  0  0  0  0  0  0  0  0  0
    0.0612    3.4458    0.0000 C   0  0  0  0  0  0  0  0  0  0  0  0
   -3.4802   -1.0822    0.0000 C   0  0  0  0  0  0  0  0  0  0  0  0
   -3.4808   -0.2572    0.0000 N   0  0  0  0  0  0  0  0  0  0  0  0
   -2.7664    0.1562    0.0000 C   0  0  0  0  0  0  0  0  0  0  0  0
   -2.7652    0.9776    0.0000 C   0  0  0  0  0  0  0  0  0  0  0  0
   -3.4781    1.3934    0.0000 N   0  0  0  0  0  0  0  0  0  0  0  0
   -4.1941    0.9814    0.0000 C   0  0  0  0  0  0  0  0  0  0  0  0
   -4.1970    0.1538    0.0000 C   0  0  0  0  0  0  0  0  0  0  0  0
   -4.9074    1.3958    0.0000 C   0  0  0  0  0  0  0  0  0  0  0  0
   -2.0494    1.3880    0.0000 C   0  0  0  0  0  0  0  0  0  0  0  0
  2  3  1  0  0  0  0 
 10 11  1  0  0  0  0 
  5  6  2  0  0  0  0 
 11 12  2  0  0  0  0 
 19 24  1  0  0  0  0 
 20 21  1  0  0  0  0 
 21 22  1  0  0  0  0 
 22 23  1  0  0  0  0 
 23 24  1  0  0  0  0 
 12  7  1  0  0  0  0 
 15 25  1  0  0  0  0 
  4  7  1  0  0  0  0 
 25 26  1  0  0  0  0 
  6  1  1  0  0  0  0 
 26 27  2  0  0  0  0 
 12 13  1  0  0  0  0 
 27 28  1  0  0  0  0 
  1  2  2  0  0  0  0 
 28 29  2  0  0  0  0 
 13 14  1  0  0  0  0 
 29 30  1  0  0  0  0 
  3  4  2  0  0  0  0 
 30 31  2  0  0  0  0 
 31 26  1  0  0  0  0 
 14 15  1  0  0  0  0 
 30 32  1  0  0  0  0 
  7  8  2  0  0  0  0 
 32 33  1  0  0  0  0 
 14 16  1  0  0  0  0 
  1 34  1  0  0  0  0 
 34 35  1  0  0  0  0 
 35 36  1  0  0  0  0 
 16 17  2  0  0  0  0 
  8  9  1  0  0  0  0 
 16 18  1  0  0  0  0 
  4  5  1  0  0  0  0 
 18 19  1  0  0  0  0 
 35 40  1  0  0  0  0 
 36 37  1  0  0  0  0 
 37 38  1  0  0  0  0 
 38 39  1  0  0  0  0 
 39 40  1  0  0  0  0 
 19 20  1  0  0  0  0 
 39 41  1  1  0  0  0 
  9 10  2  0  0  0  0 
 37 42  1  1  0  0  0 
M  END
> <ChEMBL ID>
CHEMBL501315

> <Compound name>


> <Dataset>
Training

> <Observed>
Unstable

> <Predicted>
Unstable

$$$$
CHEMBL1163186
  SciTegic01161211212D

 50 55  0  0  0  0            999 V2000
   12.3778   -5.0216    0.0000 C   0  0
   12.3973   -5.8474    0.0000 C   0  0
   13.1225   -6.2392    0.0000 N   0  0
   13.0736   -4.5894    0.0000 C   0  0
   10.9750   -7.5000    0.0000 C   0  0
   10.9750   -8.3250    0.0000 C   0  0
   11.6870   -8.7333    0.0000 C   0  0
   12.3990   -8.3250    0.0000 C   0  0
   12.3990   -7.5000    0.0000 C   0  0
   11.6870   -7.0833    0.0000 N   0  0
   11.6870   -6.2583    0.0000 C   0  0
   11.6870   -9.5583    0.0000 C   0  0
   10.9725   -9.9708    0.0000 C   0  0
   12.4015   -9.9708    0.0000 C   0  0
   10.2594   -9.5539    0.0000 C   0  0
    9.5454   -9.9657    0.0000 C   0  0
    9.5450  -10.7916    0.0000 C   0  0
   10.2645  -11.2039    0.0000 C   0  0
   10.9755  -10.7898    0.0000 C   0  0
   13.1160   -9.5583    0.0000 C   0  0
   13.8304   -9.9708    0.0000 N   0  0
   13.8271  -10.7922    0.0000 C   0  0
   14.5374  -11.2046    0.0000 C   0  0
   15.2543  -10.7957    0.0000 C   0  0
   15.2563   -9.9697    0.0000 C   0  0
   14.5414   -9.5527    0.0000 C   0  0
   15.9672  -11.2108    0.0000 N   0  0
   15.9641  -12.0358    0.0000 C   0  0
   16.6770  -12.4510    0.0000 C   0  0
   16.6833  -10.8011    0.0000 C   0  0
   17.3962  -11.2163    0.0000 N   0  0
   16.6864   -9.9761    0.0000 O   0  0
   18.1122  -10.8065    0.0000 C   0  0
   18.8251  -11.2217    0.0000 C   0  0
   18.8191  -12.0469    0.0000 C   0  0
   19.5312  -12.4620    0.0000 C   0  0
   20.2482  -12.0522    0.0000 C   0  0
   20.2487  -11.2229    0.0000 C   0  0
   19.5360  -10.8115    0.0000 C   0  0
   20.9616  -12.4664    0.0000 S   0  0
   20.9596  -13.2914    0.0000 C   0  0
   21.3667  -11.7458    0.0000 O   0  0
   21.7542  -12.6750    0.0000 O   0  0
   13.7993   -4.9774    0.0000 C   0  0
   13.8223   -5.8024    0.0000 C   0  0
   14.5471   -6.1933    0.0000 C   0  0
   15.2495   -5.7602    0.0000 C   0  0
   15.2224   -4.9321    0.0000 C   0  0
   14.4971   -4.5450    0.0000 C   0  0
    8.8310  -11.2050    0.0000 F   0  0
  7 12  1  0
 21 26  1  0
 22 23  1  0
 23 24  1  0
 24 25  1  0
 25 26  1  0
  2  3  1  0
 24 27  1  0
 12 13  1  0
 27 28  1  0
  3 45  2  0
 28 29  1  0
 12 14  1  0
 27 30  1  0
  1  2  2  0
 30 31  1  0
 13 15  2  0
 30 32  2  0
 44  4  2  0
 31 33  1  0
 15 16  1  0
 33 34  1  0
  4  1  1  0
 34 35  2  0
 16 17  2  0
 35 36  1  0
  5 10  1  0
 36 37  2  0
 17 18  1  0
 37 38  1  0
  6  7  1  0
 38 39  2  0
 39 34  1  0
 18 19  2  0
 37 40  1  0
 19 13  1  0
 40 41  1  0
  7  8  1  0
 40 42  2  0
 14 20  1  0
 40 43  2  0
 11  2  1  0
  8  9  1  0
 20 21  1  0
 44 45  1  0
 21 22  1  0
 45 46  1  0
  9 10  1  0
 46 47  2  0
  5  6  1  0
 47 48  1  0
 10 11  1  0
 48 49  2  0
 49 44  1  0
 17 50  1  0
M  END
> <ChEMBL ID>
CHEMBL1163186

> <Compound name>


> <Dataset>
Training

> <Observed>
Stable

> <Predicted>
Stable

$$$$
CHEMBL1084953
  SciTegic01161211212D

 19 19  0  0  0  0            999 V2000
   -4.0875  -13.2583    0.0000 C   0  0
   -1.6458  -10.8833    0.0000 C   0  0
   -1.2292  -11.6000    0.0000 C   0  0
   -0.8168  -10.8808    0.0000 C   0  0
   -3.3681  -12.0208    0.0000 C   0  0
   -3.3693  -12.8482    0.0000 C   0  0
   -2.6544  -13.2610    0.0000 C   0  0
   -1.9380  -12.8477    0.0000 C   0  0
   -1.9409  -12.0172    0.0000 C   0  0
   -2.6562  -11.6080    0.0000 C   0  0
   -0.5119  -12.0118    0.0000 C   0  0
    0.2010  -11.5966    0.0000 C   0  0
    0.9170  -12.0064    0.0000 C   0  0
    1.6299  -11.5912    0.0000 N   0  0
    2.3459  -12.0010    0.0000 C   0  0
    1.6268  -10.7662    0.0000 C   0  0
   -4.8000  -12.8425    0.0000 C   0  0
   -4.0914  -14.0833    0.0000 C   0  0
   -4.8042  -13.6667    0.0000 C   0  0
  6  1  1  0
  9  3  1  0
  4  3  1  0
  3 11  1  0
  6  7  1  0
 11 12  1  0
 12 13  1  0
  7  8  2  0
 13 14  1  0
  3  2  1  0
 14 15  1  0
  8  9  1  0
 14 16  1  0
  5  6  2  0
  1 17  1  0
  9 10  2  0
  1 18  1  0
 10  5  1  0
  1 19  1  0
M  END
> <ChEMBL ID>
CHEMBL1084953

> <Compound name>


> <Dataset>
Test

> <Observed>
Stable

> <Predicted>
Stable

$$$$
CHEMBL1085225
  SciTegic01161211212D

 44 49  0  0  0  0            999 V2000
   11.1244   -5.0788    0.0000 C   0  0
   10.7413   -5.8147    0.0000 C   0  0
   11.1846   -6.5105    0.0000 C   0  0
   12.0129   -6.4767    0.0000 C   0  0
   12.3959   -5.7408    0.0000 N   0  0
   11.9507   -5.0388    0.0000 C   0  0
   13.2163   -5.7033    0.0000 C   0  0
   13.6576   -6.4014    0.0000 C   0  0
   14.4784   -6.3684    0.0000 C   0  0
   14.8639   -5.6387    0.0000 N   0  0
   14.4226   -4.9406    0.0000 C   0  0
   13.5955   -4.9721    0.0000 C   0  0
   12.7964   -4.9865    0.0000 C   0  0
    9.9171   -5.8507    0.0000 N   0  0
    9.4031   -5.2102    0.0000 C   0  0  1  0  0  0
    8.6312   -5.4983    0.0000 C   0  0
    8.6669   -6.3225    0.0000 N   0  0
    9.4621   -6.5428    0.0000 C   0  0
    9.8185   -4.4976    0.0000 C   0  0
   10.6446   -4.5028    0.0000 C   0  0
   11.0602   -3.7910    0.0000 C   0  0
   10.6509   -3.0737    0.0000 C   0  0
    9.8217   -3.0726    0.0000 C   0  0
    9.4098   -3.7849    0.0000 C   0  0
    9.7523   -7.3151    0.0000 O   0  0
   15.6884   -5.6067    0.0000 C   0  0
   16.1282   -6.3046    0.0000 C   0  0
   16.0728   -4.8768    0.0000 O   0  0
    7.9500   -6.7310    0.0000 C   0  0
   15.7422   -7.0322    0.0000 C   0  0
   16.1814   -7.7296    0.0000 C   0  0
   17.0066   -7.6980    0.0000 C   0  0
   17.3907   -6.9631    0.0000 N   0  0
   16.9493   -6.2687    0.0000 C   0  0
   17.3304   -5.5371    0.0000 C   0  0
   14.9177   -7.0628    0.0000 C   0  0
    7.9454   -7.5559    0.0000 C   0  0
    7.2302   -7.9635    0.0000 C   0  0
    7.2236   -8.7849    0.0000 C   0  0
    7.9338   -9.2052    0.0000 O   0  0
    8.6523   -8.7980    0.0000 C   0  0
    8.6607   -7.9705    0.0000 C   0  0
   17.4475   -8.3954    0.0000 C   0  0
   17.8873   -9.0975    0.0000 N   0  0
  8  9  1  0
 21 22  2  0
  9 10  1  0
 22 23  1  0
 10 11  1  0
 23 24  2  0
 24 19  1  0
 15 19  1  1
 11 12  1  0
 18 25  2  0
  5  7  1  0
 10 26  1  0
  5  6  1  0
 26 27  1  0
  7 13  1  0
 26 28  2  0
  7  8  1  0
 17 29  1  0
  2 14  1  0
 27 30  2  0
 14 15  1  0
 30 31  1  0
 31 32  2  0
  1  2  1  0
 32 33  1  0
  1  6  1  0
 33 34  2  0
 34 27  1  0
  2  3  1  0
 34 35  1  0
 15 16  1  0
 30 36  1  0
 16 17  1  0
 29 37  1  0
 37 38  1  0
 17 18  1  0
 18 14  1  0
  3  4  1  0
  4  5  1  0
 19 20  2  0
 37 42  1  0
 38 39  1  0
 39 40  1  0
 40 41  1  0
 41 42  1  0
  7 12  1  0
 32 43  1  0
 20 21  1  0
 43 44  3  0
M  END
> <ChEMBL ID>
CHEMBL1085225

> <Compound name>


> <Dataset>
Training

> <Observed>
Moderate

> <Predicted>
Moderate

$$$$
CHEMBL407
  SciTegic01161211212D

 22 24  0  0  0  0            999 V2000
   11.5447  -16.0718    0.0000 C   0  0
   10.7326  -15.8927    0.0000 N   0  0
   11.9612  -15.3596    0.0000 C   0  0
   10.0871  -17.2421    0.0000 C   0  0
   11.4115  -14.7349    0.0000 N   0  0
   10.7368  -17.7544    0.0000 C   0  0
   10.0871  -16.4175    0.0000 C   0  0
   11.5489  -17.5669    0.0000 N   0  0
   10.6493  -15.0598    0.0000 C   0  0
   11.8987  -16.8173    0.0000 C   0  0
   12.7858  -15.3347    0.0000 C   0  0
    9.3749  -17.6586    0.0000 C   0  0
    9.3749  -16.0094    0.0000 C   0  0
   10.5619  -18.5540    0.0000 O   0  0
   13.1814  -14.6100    0.0000 O   0  0
    8.6627  -17.2463    0.0000 C   0  0
    8.6627  -16.4217    0.0000 C   0  0
   13.2231  -16.0343    0.0000 O   0  0
   12.0612  -18.2041    0.0000 C   0  0
    7.9506  -17.6586    0.0000 F   0  0
   14.0436  -16.0094    0.0000 C   0  0
   14.4726  -16.7090    0.0000 C   0  0
  2  1  1  0
  3  1  2  0
  4  7  1  0
  5  3  1  0
  6  8  1  0
  7  2  1  0
  8 10  1  0
  9  2  1  0
 10  1  1  0
 11  3  1  0
 12  4  2  0
 13  7  2  0
 14  6  2  0
 15 11  2  0
 16 17  2  0
 17 13  1  0
 18 11  1  0
 19  8  1  0
 20 16  1  0
 21 18  1  0
 22 21  1  0
  5  9  2  0
  4  6  1  0
 16 12  1  0
M  END
> <ChEMBL ID>
CHEMBL407

> <Compound name>
FLUMAZENIL

> <Dataset>
Training

> <Observed>
Stable

> <Predicted>
Stable

$$$$
CHEMBL27
  SciTegic12091219312D

 19 20  0  0  0  0            999 V2000
    0.9000   -3.2917    0.0000 C   0  0
    1.5167   -2.9375    0.0000 C   0  0
    1.5167   -2.2292    0.0000 O   0  0
    3.9708   -2.2292    0.0000 N   0  0
    0.9000   -4.0000    0.0000 C   0  0
    2.7458   -2.2292    0.0000 C   0  0
    2.1292   -1.8750    0.0000 C   0  0
    3.3583   -1.8750    0.0000 C   0  0
    2.7417   -2.9375    0.0000 O   0  0
    4.5833   -1.8750    0.0000 C   0  0
    2.1292   -4.0000    0.0000 C   0  0
    2.1292   -3.2917    0.0000 C   0  0
    0.2792   -2.9375    0.0000 C   0  0
    1.5167   -4.3542    0.0000 C   0  0
    0.2792   -4.3542    0.0000 C   0  0
    4.5875   -1.1667    0.0000 C   0  0
    5.2000   -2.2292    0.0000 C   0  0
   -0.3333   -3.2917    0.0000 C   0  0
   -0.3333   -4.0000    0.0000 C   0  0
  2  1  1  0
  3  2  1  0
  4  8  1  0
  5  1  2  0
  6  7  1  0
  7  3  1  0
  8  6  1  0
  9  6  1  0
 10  4  1  0
 11 14  2  0
 12  2  2  0
 13  1  1  0
 14  5  1  0
 15  5  1  0
 16 10  1  0
 17 10  1  0
 18 13  2  0
 19 15  2  0
 11 12  1  0
 18 19  1  0
M  END
> <ChEMBL ID>
CHEMBL27

> <Compound name>
PROPRANOLOL

> <Dataset>
Training

> <Observed>
Moderate

> <Predicted>
Moderate

$$$$
CHEMBL431
  SciTegic12091219252D

 31 33  0  0  1  0            999 V2000
    2.5208   -7.0125    0.0000 N   0  0
    1.9042   -7.3625    0.0000 C   0  0
    3.0958   -7.4292    0.0000 C   0  0  1  0  0  0
    3.4500   -6.3375    0.0000 C   0  0
    3.6667   -7.0125    0.0000 C   0  0
    2.7375   -6.3417    0.0000 C   0  0
    0.6750   -7.3458    0.0000 N   0  0
    3.0917   -8.1375    0.0000 C   0  0
    1.2917   -7.0000    0.0000 C   0  0  1  0  0  0
    0.0750   -6.2750    0.0000 C   0  0
    0.0667   -6.9833    0.0000 C   0  0  2  0  0  0
    4.1583   -6.3375    0.0000 S   0  0
    3.2333   -5.6625    0.0000 S   0  0
    1.8917   -8.0667    0.0000 O   0  0
    2.4750   -8.4875    0.0000 O   0  0
    0.6958   -5.9292    0.0000 O   0  0
   -0.5500   -7.3292    0.0000 C   0  0
    3.7000   -8.4917    0.0000 O   0  0
   -0.5333   -5.9125    0.0000 O   0  0
   -1.1583   -6.9667    0.0000 C   0  0
   -1.7792   -7.3125    0.0000 C   0  0
    3.8042   -5.2458    0.0000 C   0  0
    4.3792   -5.6625    0.0000 C   0  0
    1.3042   -6.2917    0.0000 C   0  0
   -1.1500   -6.2583    0.0000 C   0  0
   -2.3875   -6.9500    0.0000 C   0  0
   -1.7833   -8.0167    0.0000 C   0  0
   -1.7583   -5.8958    0.0000 C   0  0
   -2.4000   -8.3667    0.0000 C   0  0
   -3.0042   -7.2958    0.0000 C   0  0
   -3.0125   -8.0042    0.0000 C   0  0
  2  1  1  0
  3  1  1  0
  4  6  1  0
  5  3  1  0
  6  1  1  0
  7  9  1  0
  3  8  1  1
  9  2  1  0
 11 10  1  1
 11  7  1  0
 12  4  1  0
 13  4  1  0
 14  2  2  0
 15  8  2  0
 16 10  2  0
 17 11  1  0
 18  8  1  0
 19 10  1  0
 20 17  1  0
 21 20  1  0
 22 13  1  0
 23 12  1  0
  9 24  1  1
 25 19  1  0
 26 21  2  0
 27 21  1  0
 28 25  1  0
 29 27  2  0
 30 26  1  0
 31 29  1  0
  4  5  1  0
 22 23  1  0
 31 30  2  0
M  END
> <ChEMBL ID>
CHEMBL431

> <Compound name>
SPIRAPRIL

> <Dataset>
Training

> <Observed>
Stable

> <Predicted>
Stable

$$$$
CHEMBL23
  SciTegic12091219292D

 29 31  0  0  1  0            999 V2000
    6.9417   -2.3667    0.0000 C   0  0  1  0  0  0
    6.6792   -2.9542    0.0000 C   0  0
    5.9667   -3.1417    0.0000 N   0  0
    5.9292   -1.6042    0.0000 S   0  0
    6.6042   -1.7042    0.0000 C   0  0  1  0  0  0
    5.4042   -2.6667    0.0000 C   0  0
    5.4042   -2.0292    0.0000 C   0  0
    7.7167   -2.3667    0.0000 O   0  0
    5.9667   -3.9917    0.0000 C   0  0
    7.2292   -1.3042    0.0000 C   0  0
    8.2917   -2.7167    0.0000 C   0  0
    7.1667   -3.4792    0.0000 O   0  0
    8.2917   -3.4167    0.0000 O   0  0
    7.8292   -1.6167    0.0000 C   0  0
    7.2292   -0.5917    0.0000 C   0  0
    6.6167   -4.3792    0.0000 C   0  0
    6.6167   -5.1292    0.0000 N   0  0
    8.4042   -0.5917    0.0000 C   0  0
    7.8292   -0.2292    0.0000 C   0  0
    8.4042   -1.2792    0.0000 C   0  0
    4.7667   -3.0417    0.0000 C   0  0
    8.9792   -0.2542    0.0000 O   0  0
    4.7667   -1.6417    0.0000 C   0  0
    8.9167   -2.3667    0.0000 C   0  0
    7.2417   -5.4667    0.0000 C   0  0
    6.0417   -5.4292    0.0000 C   0  0
    9.6292   -0.5917    0.0000 C   0  0
    4.1417   -2.7167    0.0000 C   0  0
    4.1417   -1.9792    0.0000 C   0  0
  2  1  1  0
  3  2  1  0
  4  5  1  0
  5  1  1  0
  6  3  1  0
  7  4  1  0
  1  8  1  1
  9  3  1  0
  5 10  1  1
 11  8  1  0
 12  2  2  0
 13 11  2  0
 14 10  2  0
 15 10  1  0
 16  9  1  0
 17 16  1  0
 18 19  1  0
 19 15  2  0
 20 14  1  0
 21  6  1  0
 22 18  1  0
 23  7  1  0
 24 11  1  0
 25 17  1  0
 26 17  1  0
 27 22  1  0
 28 21  2  0
 29 23  2  0
  6  7  2  0
 18 20  2  0
 28 29  1  0
M  END
> <ChEMBL ID>
CHEMBL23

> <Compound name>
DILTIAZEM

> <Dataset>
Training

> <Observed>
Moderate

> <Predicted>
Moderate

$$$$
CHEMBL1163155
  SciTegic01161211212D

 24 26  0  0  0  0            999 V2000
    9.6743  -15.4874    0.0000 C   0  0
    9.6743  -16.3124    0.0000 C   0  0
   10.3863  -16.7207    0.0000 N   0  0
   11.0983  -16.3124    0.0000 C   0  0
   11.0983  -15.4874    0.0000 C   0  0
   10.3863  -15.0707    0.0000 C   0  0
   10.3863  -14.2457    0.0000 C   0  0
   11.1008  -13.8332    0.0000 O   0  0
    9.6718  -13.8332    0.0000 C   0  0
    9.6763  -13.0030    0.0000 C   0  0
    8.9627  -12.5905    0.0000 C   0  0
    8.2472  -13.0031    0.0000 C   0  0
    8.2499  -13.8324    0.0000 C   0  0
    8.9641  -14.2410    0.0000 C   0  0
    7.5322  -12.5915    0.0000 F   0  0
   10.3863  -17.5457    0.0000 C   0  0
    9.6718  -17.9582    0.0000 O   0  0
   11.1008  -17.9582    0.0000 C   0  0
   11.0965  -18.7843    0.0000 C   0  0
   11.8101  -19.1967    0.0000 C   0  0
   12.5256  -18.7841    0.0000 C   0  0
   12.5229  -17.9549    0.0000 C   0  0
   11.8087  -17.5462    0.0000 C   0  0
   13.2359  -17.5398    0.0000 F   0  0
  1  2  1  0
  1  6  1  0
  2  3  1  0
  3  4  1  0
  4  5  1  0
  5  6  1  0
  6  7  1  0
  7  8  2  0
  7  9  1  0
  9 10  2  0
 10 11  1  0
 11 12  2  0
 12 13  1  0
 13 14  2  0
 14  9  1  0
 12 15  1  0
  3 16  1  0
 16 17  2  0
 16 18  1  0
 18 19  2  0
 19 20  1  0
 20 21  2  0
 21 22  1  0
 22 23  2  0
 23 18  1  0
 22 24  1  0
M  END
> <ChEMBL ID>
CHEMBL1163155

> <Compound name>


> <Dataset>
Training

> <Observed>
Stable

> <Predicted>
Stable

$$$$
CHEMBL49
  SciTegic12091219312D

 28 31  0  0  0  0            999 V2000
    3.1292   -5.0917    0.0000 N   0  0
    2.7792   -4.4792    0.0000 C   0  0
    2.7625   -5.7042    0.0000 C   0  0
    8.1417   -3.9292    0.0000 C   0  0
    7.4292   -3.9417    0.0000 N   0  0
    1.7000   -5.0917    0.0000 C   0  0
    2.0667   -4.4750    0.0000 C   0  0
    2.0500   -5.7125    0.0000 C   0  0
    6.0042   -3.9292    0.0000 N   0  0
    8.4917   -4.5625    0.0000 N   0  0
    8.5125   -3.3167    0.0000 N   0  0
    3.1625   -3.8625    0.0000 O   0  0
    3.1167   -6.3417    0.0000 O   0  0
    7.0792   -3.3167    0.0000 C   0  0
    7.0625   -4.5417    0.0000 C   0  0
    6.3667   -3.3042    0.0000 C   0  0
    6.3542   -4.5417    0.0000 C   0  0
    3.8417   -5.1042    0.0000 C   0  0
    9.5750   -3.9625    0.0000 C   0  0
    5.2792   -3.9417    0.0000 C   0  0
    9.2042   -4.5750    0.0000 C   0  0
    9.2167   -3.3417    0.0000 C   0  0
    1.2792   -4.5167    0.0000 C   0  0
    1.2750   -5.6542    0.0000 C   0  0
    4.2167   -4.5000    0.0000 C   0  0
    4.9167   -4.5000    0.0000 C   0  0
    0.6125   -4.7292    0.0000 C   0  0
    0.6125   -5.4250    0.0000 C   0  0
  2  1  1  0
  3  1  1  0
  4  5  1  0
  5 15  1  0
  6  8  1  0
  7  2  1  0
  8  3  1  0
  9 20  1  0
 10  4  1  0
 11  4  2  0
 12  2  2  0
 13  3  2  0
 14 16  1  0
 15 17  1  0
 16  9  1  0
 17  9  1  0
 18  1  1  0
 19 22  2  0
 20 26  1  0
 21 10  2  0
 22 11  1  0
 23  6  1  0
 24  6  1  0
 25 18  1  0
 26 25  1  0
 27 23  1  0
 28 24  1  0
  6  7  1  0
 28 27  1  0
  5 14  1  0
 19 21  1  0
M  END
> <ChEMBL ID>
CHEMBL49

> <Compound name>
TICRYNAFEN

> <Dataset>
Training

> <Observed>
Moderate

> <Predicted>
Moderate

$$$$
CHEMBL71
  SciTegic01111613442D

 21 23  0  0  0  0            999 V2000
    0.0000    1.5002    0.0000 N   0  0
   -1.2989    0.7501    0.0000 C   0  0
    0.0000   -1.5002    0.0000 S   0  0
    1.2806    0.7501    0.0000 C   0  0
   -1.2989   -0.7501    0.0000 C   0  0
    1.2806   -0.7501    0.0000 C   0  0
   -2.5978    1.5002    0.0000 C   0  0
   -2.5978   -1.5002    0.0000 C   0  0
    0.0120    3.0009    0.0000 C   0  0
   -3.8968    0.7501    0.0000 C   0  0
    1.3173    3.7417    0.0000 C   0  0
    2.6346    5.9832    0.0000 N   0  0
   -3.8968   -0.7501    0.0000 C   0  0
   -4.9360    1.3500    0.0000 Cl  0  0
    2.5978    1.5002    0.0000 C   0  0
    2.5978   -1.5002    0.0000 C   0  0
    1.3293    5.2425    0.0000 C   0  0
    2.6443    7.1832    0.0000 C   0  0
    3.6692    5.3752    0.0000 C   0  0
    3.8968    0.7501    0.0000 C   0  0
    3.8968   -0.7501    0.0000 C   0  0
  2  1  1  0
  3  6  1  0
  4  1  1  0
  5  2  2  0
  6  4  2  0
  7  2  1  0
  8  5  1  0
  9  1  1  0
 10  7  2  0
 11  9  1  0
 12 17  1  0
 13 10  1  0
 14 10  1  0
 15  4  1  0
 16  6  1  0
 17 11  1  0
 18 12  1  0
 19 12  1  0
 20 15  2  0
 21 20  1  0
  3  5  1  0
 16 21  2  0
  8 13  2  0
M  END
> <ChEMBL ID>
CHEMBL71

> <Compound name>
CHLORPROMAZINE

> <Dataset>
Test

> <Observed>
Moderate

> <Predicted>
Moderate

$$$$
CHEMBL81
  SciTegic12091219312D

 34 38  0  0  0  0            999 V2000
    0.4000   -3.0375    0.0000 C   0  0
    0.8167   -2.4667    0.0000 C   0  0
    0.4042   -1.8875    0.0000 S   0  0
   -0.2708   -2.1042    0.0000 C   0  0
   -0.2750   -2.8125    0.0000 C   0  0
    0.3917   -3.7500    0.0000 C   0  0
    1.5292   -2.4667    0.0000 C   0  0
   -0.8875   -1.7417    0.0000 C   0  0
   -0.8875   -3.1667    0.0000 C   0  0
    1.0000   -4.1042    0.0000 C   0  0
    4.6667   -4.8625    0.0000 N   0  0
   -0.2333   -4.0917    0.0000 O   0  0
    1.8792   -1.8542    0.0000 C   0  0
    1.8667   -3.0792    0.0000 C   0  0
    0.9875   -4.8125    0.0000 C   0  0
    1.6167   -3.7542    0.0000 C   0  0
   -1.5000   -2.1000    0.0000 C   0  0
   -1.5000   -2.8125    0.0000 C   0  0
    2.9417   -2.4792    0.0000 C   0  0
    2.2167   -4.8292    0.0000 C   0  0
    2.5917   -1.8625    0.0000 C   0  0
    2.5792   -3.0917    0.0000 C   0  0
    2.2250   -4.1167    0.0000 C   0  0
    1.5917   -5.1750    0.0000 C   0  0
    2.8250   -5.1917    0.0000 O   0  0
    4.0500   -5.2042    0.0000 C   0  0
   -2.1125   -1.7417    0.0000 O   0  0
    3.6500   -2.4792    0.0000 O   0  0
    3.4417   -4.8417    0.0000 C   0  0
    5.2750   -5.2292    0.0000 C   0  0
    4.6750   -4.1542    0.0000 C   0  0
    5.2917   -3.8042    0.0000 C   0  0
    5.8917   -4.8792    0.0000 C   0  0
    5.9000   -4.1667    0.0000 C   0  0
  2  1  2  0
  3  2  1  0
  4  5  1  0
  5  1  1  0
  6  1  1  0
  7  2  1  0
  8  4  2  0
  9  5  2  0
 10  6  1  0
 11 26  1  0
 12  6  2  0
 13  7  2  0
 14  7  1  0
 15 10  1  0
 16 10  2  0
 17 18  2  0
 18  9  1  0
 19 22  1  0
 20 23  2  0
 21 13  1  0
 22 14  2  0
 23 16  1  0
 24 15  2  0
 25 20  1  0
 26 29  1  0
 27 17  1  0
 28 19  1  0
 29 25  1  0
 30 11  1  0
 31 11  1  0
 32 31  1  0
 33 30  1  0
 34 33  1  0
  3  4  1  0
 20 24  1  0
 17  8  1  0
 19 21  2  0
 34 32  1  0
M  END
> <ChEMBL ID>
CHEMBL81

> <Compound name>
GLYBURIDE

> <Dataset>
Training

> <Observed>
Moderate

> <Predicted>
Moderate

$$$$
CHEMBL13380
  CDK    9/16/09,10:4

 22 24  0  0  0  0  0  0  0  0999 V2000
   -4.3681  -26.3666    0.0000 C   0  0  0  0  0  0  0  0  0  0  0  0
   -4.3693  -27.1940    0.0000 C   0  0  0  0  0  0  0  0  0  0  0  0
   -3.6544  -27.6069    0.0000 N   0  0  0  0  0  0  0  0  0  0  0  0
   -3.6562  -25.9539    0.0000 C   0  0  0  0  0  0  0  0  0  0  0  0
   -2.9409  -26.3630    0.0000 N   0  0  0  0  0  0  0  0  0  0  0  0
   -2.9406  -27.1894    0.0000 C   0  0  0  0  0  0  0  0  0  0  0  0
   -2.1545  -27.4446    0.0000 N   0  0  0  0  0  0  0  0  0  0  0  0
   -1.6689  -26.7758    0.0000 C   0  0  0  0  0  0  0  0  0  0  0  0
   -2.1549  -26.1074    0.0000 N   0  0  0  0  0  0  0  0  0  0  0  0
   -3.6587  -25.1289    0.0000 N   0  0  0  0  0  0  0  0  0  0  0  0
   -5.0841  -27.6059    0.0000 C   0  0  0  0  0  0  0  0  0  0  0  0
   -2.9455  -24.7142    0.0000 C   0  0  0  0  0  0  0  0  0  0  0  0
   -2.2283  -25.1291    0.0000 C   0  0  0  0  0  0  0  0  0  0  0  0
   -1.5155  -24.7151    0.0000 C   0  0  0  0  0  0  0  0  0  0  0  0
   -1.5176  -23.8892    0.0000 C   0  0  0  0  0  0  0  0  0  0  0  0
   -2.2383  -23.4791    0.0000 C   0  0  0  0  0  0  0  0  0  0  0  0
   -2.9481  -23.8954    0.0000 C   0  0  0  0  0  0  0  0  0  0  0  0
   -2.2437  -22.6541    0.0000 C   0  0  0  0  0  0  0  0  0  0  0  0
   -2.2500  -21.8250    0.0000 F   0  0  0  0  0  0  0  0  0  0  0  0
   -1.4187  -22.6482    0.0000 F   0  0  0  0  0  0  0  0  0  0  0  0
   -3.0686  -22.6640    0.0000 F   0  0  0  0  0  0  0  0  0  0  0  0
   -0.8049  -23.4737    0.0000 Br  0  0  0  0  0  0  0  0  0  0  0  0
  5  6  1  0  0  0  0 
  2 11  1  0  0  0  0 
 10 12  1  0  0  0  0 
  2  3  2  0  0  0  0 
 12 13  2  0  0  0  0 
  3  6  1  0  0  0  0 
 13 14  1  0  0  0  0 
  1  2  1  0  0  0  0 
 14 15  2  0  0  0  0 
  5  4  1  0  0  0  0 
 15 16  1  0  0  0  0 
  6  7  2  0  0  0  0 
 16 17  2  0  0  0  0 
 17 12  1  0  0  0  0 
  7  8  1  0  0  0  0 
 16 18  1  0  0  0  0 
  8  9  2  0  0  0  0 
 18 19  1  0  0  0  0 
  9  5  1  0  0  0  0 
 18 20  1  0  0  0  0 
  4  1  2  0  0  0  0 
 18 21  1  0  0  0  0 
  4 10  1  0  0  0  0 
 15 22  1  0  0  0  0 
M  END
> <ChEMBL ID>
CHEMBL13380

> <Compound name>


> <Dataset>
Training

> <Observed>
Stable

> <Predicted>
Stable

$$$$
CHEMBL1163486
  SciTegic01161211212D

 25 27  0  0  0  0            999 V2000
    9.0083   -8.7292    0.0000 C   0  0
    9.0083   -9.5542    0.0000 C   0  0
    9.7204   -9.9625    0.0000 N   0  0
   10.4324   -9.5542    0.0000 C   0  0
   10.4324   -8.7292    0.0000 C   0  0
    9.7204   -8.3125    0.0000 C   0  0
    9.7204   -7.4875    0.0000 C   0  0
   10.4348   -7.0750    0.0000 O   0  0
    9.0059   -7.0750    0.0000 C   0  0
    9.0104   -6.2448    0.0000 C   0  0
    8.2967   -5.8323    0.0000 C   0  0
    7.5813   -6.2449    0.0000 C   0  0
    7.5839   -7.0742    0.0000 C   0  0
    8.2982   -7.4829    0.0000 C   0  0
    6.8663   -5.8333    0.0000 F   0  0
    9.7204  -10.7875    0.0000 C   0  0
    9.0059  -11.2000    0.0000 O   0  0
   10.4348  -11.2000    0.0000 C   0  0
   10.4306  -12.0261    0.0000 C   0  0
   11.1442  -12.4385    0.0000 C   0  0
   11.8596  -12.0259    0.0000 C   0  0
   11.8570  -11.1967    0.0000 C   0  0
   11.1428  -10.7880    0.0000 C   0  0
   12.5747  -12.4375    0.0000 Cl  0  0
   12.5700  -10.7817    0.0000 Cl  0  0
  5  6  1  0
 12 13  1  0
 13 14  2  0
 14  9  1  0
  6  7  1  0
 12 15  1  0
  1  2  1  0
  3 16  1  0
  7  8  2  0
 16 17  2  0
  1  6  1  0
 16 18  1  0
  7  9  1  0
 18 19  2  0
  2  3  1  0
 19 20  1  0
  9 10  2  0
 20 21  2  0
  3  4  1  0
 21 22  1  0
 10 11  1  0
 22 23  2  0
 23 18  1  0
  4  5  1  0
 21 24  1  0
 11 12  2  0
 22 25  1  0
M  END
> <ChEMBL ID>
CHEMBL1163486

> <Compound name>


> <Dataset>
Training

> <Observed>
Stable

> <Predicted>
Stable

$$$$
CHEMBL15245
  SciTegic12091219272D

 29 33  0  0  1  0            999 V2000
   -0.4625    0.9375    0.0000 C   0  0
   -0.7958    1.8625    0.0000 C   0  0
   -1.2333    0.3625    0.0000 N   0  0
    0.4667    0.7625    0.0000 C   0  0  1  0  0  0
    1.7167   -0.3042    0.0000 C   0  0  1  0  0  0
    1.1000    1.5000    0.0000 N   0  0
    2.0417   -1.2250    0.0000 C   0  0  1  0  0  0
    0.7667   -0.1167    0.0000 C   0  0
   -1.7583    1.8333    0.0000 C   0  0
   -2.0333    0.9125    0.0000 C   0  0
    2.3542    0.4208    0.0000 C   0  0  2  0  0  0
    1.4167   -1.9500    0.0000 C   0  0
    2.0417    1.3375    0.0000 C   0  0
   -0.1500    2.5958    0.0000 C   0  0
    0.7875    2.4125    0.0000 C   0  0
    3.0042   -1.4042    0.0000 C   0  0  2  0  0  0
    0.4792   -1.7625    0.0000 O   0  0
    3.3042    0.2458    0.0000 C   0  0
    3.6375   -0.6667    0.0000 C   0  0
    1.7375   -2.8667    0.0000 O   0  0
    3.3250   -2.3292    0.0000 O   0  0
   -2.4208    2.5458    0.0000 C   0  0
   -2.9708    0.7000    0.0000 C   0  0
    1.1167   -3.5917    0.0000 C   0  0
   -3.3708    2.3333    0.0000 C   0  0
   -3.6458    1.4000    0.0000 C   0  0
    1.0500   -1.0917    0.0000 H   0  0
    3.0167    1.1458    0.0000 H   0  0
   -0.0708    0.1250    0.0000 H   0  0
  2  1  2  0
  3  1  1  0
  4  1  1  0
  5  8  1  0
  6  4  1  0
  7  5  1  0
  8  4  1  0
  9  2  1  0
 10  3  1  0
 11  5  1  0
  7 12  1  6
 13  6  1  0
 14  2  1  0
 15  6  1  0
 16  7  1  0
 17 12  2  0
 18 11  1  0
 19 18  1  0
 20 12  1  0
 16 21  1  6
 22  9  2  0
 23 10  2  0
 24 20  1  0
 25 22  1  0
 26 23  1  0
  5 27  1  6
 11 28  1  1
  4 29  1  6
  9 10  1  0
 14 15  1  0
 13 11  1  0
 25 26  2  0
 16 19  1  0
M  END
> <ChEMBL ID>
CHEMBL15245

> <Compound name>
VORINOSTAT

> <Dataset>
Training

> <Observed>
Moderate

> <Predicted>
Moderate

$$$$
CHEMBL16073
  SciTegic12231509382D

 13 13  0  0  0  0            999 V2000
    0.9735   -7.6463    0.0000 C   0  0
    0.2591   -7.2336    0.0000 C   0  0
    0.9735   -8.4716    0.0000 O   0  0
    1.6879   -7.2336    0.0000 N   0  0
    2.4023   -7.6463    0.0000 C   0  0
    3.1167   -7.2336    0.0000 C   0  0
    3.8311   -7.6463    0.0000 C   0  0
    3.8311   -8.4716    0.0000 C   0  0
    3.1167   -8.8842    0.0000 C   0  0
    2.4023   -8.4716    0.0000 C   0  0
    4.5454   -8.8842    0.0000 O   0  0
    5.2598   -8.4716    0.0000 C   0  0
    5.9742   -8.8842    0.0000 C   0  0
  1  2  1  0
  1  3  2  0
  1  4  1  0
  5  6  1  0
  6  7  2  0
  7  8  1  0
  8  9  2  0
  9 10  1  0
  5 10  2  0
 12 13  1  0
 11 12  1  0
  8 11  1  0
  4  5  1  0
M  END
> <ChEMBL ID>
CHEMBL16073

> <Compound name>
PHENACETIN

> <Dataset>
Training

> <Observed>
Moderate

> <Predicted>
Moderate

$$$$
CHEMBL17289
          11280714472D 1   1.00000     0.00000     0

 26 27  0     0  0            999 V2000
    0.9542   -2.5792    0.0000 N   0  0  0  0  0  0           0  0  0
    1.3792   -1.8667    0.0000 C   0  0  0  0  0  0           0  0  0
    1.3667   -3.2917    0.0000 C   0  0  0  0  0  0           0  0  0
    1.8000   -1.1542    0.0000 N   0  0  0  0  0  0           0  0  0
    0.9500   -4.0042    0.0000 N   0  0  0  0  0  0           0  0  0
   -1.5250   -3.9917    0.0000 N   0  0  0  0  0  0           0  0  0
    2.1917   -3.3042    0.0000 N   0  0  0  0  0  0           0  0  0
    0.1250   -4.0042    0.0000 C   0  0  0  0  0  0           0  0  0
    8.8167   -0.4292    0.0000 C   0  0  0  0  0  0           0  0  0
    7.1667   -0.4667    0.0000 C   0  0  0  0  0  0           0  0  0
    9.6417   -0.3917    0.0000 Cl  0  0  0  0  0  0           0  0  0
   -0.2958   -4.7167    0.0000 C   0  0  0  0  0  0           0  0  0
   -0.2875   -3.2792    0.0000 C   0  0  0  0  0  0           0  0  0
    8.3792    0.2750    0.0000 C   0  0  0  0  0  0           0  0  0
    8.4167   -1.1542    0.0000 C   0  0  0  0  0  0           0  0  0
    7.5542    0.2583    0.0000 C   0  0  0  0  0  0           0  0  0
    7.5917   -1.1750    0.0000 C   0  0  0  0  0  0           0  0  0
    6.3417   -0.4875    0.0000 O   0  0  0  0  0  0           0  0  0
   -1.1208   -4.7125    0.0000 C   0  0  0  0  0  0           0  0  0
   -1.1125   -3.2792    0.0000 C   0  0  0  0  0  0           0  0  0
    2.6125   -2.5917    0.0000 C   0  0  0  0  0  0           0  0  0
    5.9292   -1.2000    0.0000 C   0  0  0  0  0  0           0  0  0
    3.4375   -2.6042    0.0000 C   0  0  0  0  0  0           0  0  0
    5.1042   -1.1917    0.0000 C   0  0  0  0  0  0           0  0  0
    3.8542   -1.8917    0.0000 C   0  0  0  0  0  0           0  0  0
    4.6792   -1.9000    0.0000 C   0  0  0  0  0  0           0  0  0
  2  1  1  0     0  0
  3  1  1  0     0  0
  4  2  3  0     0  0
  5  3  1  0     0  0
  6 20  2  0     0  0
  7  3  2  0     0  0
  8  5  1  0     0  0
  9 15  2  0     0  0
 10 18  1  0     0  0
 11  9  1  0     0  0
 12  8  1  0     0  0
 13  8  2  0     0  0
 14 16  2  0     0  0
 15 17  1  0     0  0
 16 10  1  0     0  0
 17 10  2  0     0  0
 18 22  1  0     0  0
 19 12  2  0     0  0
 20 13  1  0     0  0
 21  7  1  0     0  0
 22 24  1  0     0  0
 23 21  1  0     0  0
 24 26  1  0     0  0
 25 23  1  0     0  0
 26 25  1  0     0  0
 19  6  1  0     0  0
 14  9  1  0     0  0
M  END
> <ChEMBL ID>
CHEMBL17289

> <Compound name>
ACETAMINOPHEN

> <Dataset>
Training

> <Observed>
Stable

> <Predicted>
Stable

$$$$
CHEMBL596
  SciTegic12231509382D

 25 27  0  0  0  0            999 V2000
    2.3167   -0.7542    0.0000 N   0  0
    4.5500   -1.4167    0.0000 N   0  0
    5.2625   -1.8292    0.0000 C   0  0
    3.9667   -2.0042    0.0000 C   0  0
    3.4417   -1.5792    0.0000 C   0  0
    3.8292   -1.1875    0.0000 C   0  0
    2.8917   -1.2000    0.0000 C   0  0
    2.4625   -1.5792    0.0000 C   0  0
    5.3750   -2.6542    0.0000 O   0  0
    4.5500   -0.5917    0.0000 C   0  0
    1.8292   -1.4167    0.0000 C   0  0
    1.0125   -1.3292    0.0000 C   0  0
    0.5167   -1.9917    0.0000 C   0  0
    5.8500   -1.2417    0.0000 C   0  0
    3.8292   -0.1917    0.0000 C   0  0
    5.2625   -0.1792    0.0000 C   0  0
   -0.3000   -1.9000    0.0000 C   0  0
    0.8500   -2.7417    0.0000 C   0  0
    6.6417   -1.4542    0.0000 C   0  0
    3.8250    0.6333    0.0000 C   0  0
    5.2542    0.6458    0.0000 C   0  0
    0.3667   -3.4125    0.0000 C   0  0
   -0.7958   -2.5625    0.0000 C   0  0
    4.5417    1.0500    0.0000 C   0  0
   -0.4625   -3.3167    0.0000 C   0  0
  4  2  1  0
  3  2  1  0
  4  5  1  0
  5  8  1  0
  6  7  1  0
  7  1  1  0
  8  1  1  0
  9  3  2  0
 10  2  1  0
 11  1  1  0
 12 11  1  0
 13 12  1  0
 14  3  1  0
 15 10  1  0
 16 10  2  0
 17 13  2  0
 18 13  1  0
 19 14  1  0
 20 15  2  0
 21 16  1  0
 22 18  2  0
 23 17  1  0
 24 21  2  0
 25 22  1  0
  6  4  1  0
 25 23  2  0
 20 24  1  0
M  END
> <ChEMBL ID>
CHEMBL596

> <Compound name>
SAQUINAVIR

> <Dataset>
Training

> <Observed>
Moderate

> <Predicted>
Moderate

$$$$
CHEMBL1163494
  SciTegic01161211212D

 35 38  0  0  0  0            999 V2000
   -2.7458  -18.1208    0.0000 C   0  0
   -2.7458  -18.9458    0.0000 C   0  0
   -2.0338  -19.3542    0.0000 C   0  0
   -1.3218  -18.9458    0.0000 C   0  0
   -1.3218  -18.1208    0.0000 C   0  0
   -2.0338  -17.7042    0.0000 C   0  0
   -2.0338  -20.1792    0.0000 C   0  0
   -2.7483  -20.5917    0.0000 C   0  0
   -1.3193  -20.5917    0.0000 C   0  0
   -3.4614  -20.1747    0.0000 C   0  0
   -4.1754  -20.5865    0.0000 C   0  0
   -4.1759  -21.4124    0.0000 C   0  0
   -3.4564  -21.8248    0.0000 C   0  0
   -2.7453  -21.4106    0.0000 C   0  0
   -0.6049  -20.1792    0.0000 C   0  0
    0.1096  -20.5917    0.0000 N   0  0
    0.1062  -21.4131    0.0000 C   0  0
    0.8166  -21.8255    0.0000 C   0  0
    1.5335  -21.4165    0.0000 C   0  0
    1.5355  -20.5905    0.0000 C   0  0
    0.8206  -20.1735    0.0000 C   0  0
    2.2464  -21.8317    0.0000 N   0  0
    2.2433  -22.6567    0.0000 C   0  0
    2.9562  -23.0719    0.0000 C   0  0
    2.9624  -21.4219    0.0000 C   0  0
    3.6753  -21.8371    0.0000 N   0  0
    2.9656  -20.5969    0.0000 O   0  0
    4.3914  -21.4273    0.0000 C   0  0
    5.1043  -21.8425    0.0000 C   0  0
    5.0983  -22.6677    0.0000 C   0  0
    5.8103  -23.0828    0.0000 C   0  0
    6.5273  -22.6730    0.0000 C   0  0
    6.5278  -21.8437    0.0000 C   0  0
    5.8152  -21.4323    0.0000 C   0  0
    7.2424  -21.4314    0.0000 F   0  0
  7  8  1  0
  1  6  1  0
  7  9  1  0
  2  3  1  0
  8 10  2  0
 16 21  1  0
 17 18  1  0
 18 19  1  0
 19 20  1  0
 20 21  1  0
  3  4  2  0
 19 22  1  0
 10 11  1  0
 22 23  1  0
  4  5  1  0
 23 24  1  0
 11 12  2  0
 22 25  1  0
  5  6  2  0
 25 26  1  0
 12 13  1  0
 25 27  2  0
 26 28  1  0
 13 14  2  0
 28 29  1  0
 14  8  1  0
 29 30  2  0
  3  7  1  0
 30 31  1  0
  9 15  1  0
 31 32  2  0
  1  2  2  0
 32 33  1  0
 15 16  1  0
 33 34  2  0
 34 29  1  0
 16 17  1  0
 33 35  1  0
M  END
> <ChEMBL ID>
CHEMBL1163494

> <Compound name>


> <Dataset>
Training

> <Observed>
Stable

> <Predicted>
Stable

$$$$
CHEMBL1163492
  SciTegic01161211212D

 35 38  0  0  0  0            999 V2000
   10.6000  -13.0375    0.0000 C   0  0
   10.6000  -13.8625    0.0000 C   0  0
   11.3120  -14.2708    0.0000 C   0  0
   12.0240  -13.8625    0.0000 C   0  0
   12.0240  -13.0375    0.0000 C   0  0
   11.3120  -12.6208    0.0000 C   0  0
   11.3120  -15.0958    0.0000 C   0  0
   10.5975  -15.5083    0.0000 C   0  0
   12.0265  -15.5083    0.0000 C   0  0
    9.8844  -15.0914    0.0000 C   0  0
    9.1704  -15.5032    0.0000 C   0  0
    9.1700  -16.3291    0.0000 C   0  0
    9.8895  -16.7414    0.0000 C   0  0
   10.6005  -16.3273    0.0000 C   0  0
   12.7410  -15.0958    0.0000 C   0  0
   13.4554  -15.5083    0.0000 N   0  0
   13.4521  -16.3297    0.0000 C   0  0
   14.1624  -16.7421    0.0000 C   0  0
   14.8793  -16.3332    0.0000 C   0  0
   14.8813  -15.5072    0.0000 C   0  0
   14.1664  -15.0902    0.0000 C   0  0
   15.5922  -16.7483    0.0000 N   0  0
   15.5891  -17.5733    0.0000 C   0  0
   16.3020  -17.9885    0.0000 C   0  0
   16.3083  -16.3386    0.0000 C   0  0
   17.0212  -16.7538    0.0000 N   0  0
   16.3114  -15.5136    0.0000 O   0  0
   17.7372  -16.3440    0.0000 C   0  0
   18.4501  -16.7592    0.0000 C   0  0
   18.4441  -17.5844    0.0000 C   0  0
   19.1562  -17.9995    0.0000 C   0  0
   19.8732  -17.5897    0.0000 C   0  0
   19.8737  -16.7604    0.0000 C   0  0
   19.1610  -16.3490    0.0000 C   0  0
   20.5866  -18.0039    0.0000 F   0  0
  7  8  1  0
  1  6  1  0
  7  9  1  0
  2  3  1  0
  8 10  2  0
 16 21  1  0
 17 18  1  0
 18 19  1  0
 19 20  1  0
 20 21  1  0
  3  4  2  0
 19 22  1  0
 10 11  1  0
 22 23  1  0
  4  5  1  0
 23 24  1  0
 11 12  2  0
 22 25  1  0
  5  6  2  0
 25 26  1  0
 12 13  1  0
 25 27  2  0
 26 28  1  0
 13 14  2  0
 28 29  1  0
 14  8  1  0
 29 30  2  0
  3  7  1  0
 30 31  1  0
  9 15  1  0
 31 32  2  0
  1  2  2  0
 32 33  1  0
 15 16  1  0
 33 34  2  0
 34 29  1  0
 16 17  1  0
 32 35  1  0
M  END
> <ChEMBL ID>
CHEMBL1163492

> <Compound name>


> <Dataset>
Training

> <Observed>
Stable

> <Predicted>
Stable

$$$$
CHEMBL1163496
  SciTegic01161211212D

 35 38  0  0  0  0            999 V2000
   10.9125  -18.5000    0.0000 C   0  0
   10.9125  -19.3250    0.0000 C   0  0
   11.6245  -19.7333    0.0000 C   0  0
   12.3365  -19.3250    0.0000 C   0  0
   12.3365  -18.5000    0.0000 C   0  0
   11.6245  -18.0833    0.0000 C   0  0
   11.6245  -20.5583    0.0000 C   0  0
   10.9100  -20.9708    0.0000 C   0  0
   12.3390  -20.9708    0.0000 C   0  0
   10.1969  -20.5539    0.0000 C   0  0
    9.4829  -20.9657    0.0000 C   0  0
    9.4825  -21.7916    0.0000 C   0  0
   10.2020  -22.2039    0.0000 C   0  0
   10.9130  -21.7898    0.0000 C   0  0
   13.0535  -20.5583    0.0000 C   0  0
   13.7679  -20.9708    0.0000 N   0  0
   13.7646  -21.7922    0.0000 C   0  0
   14.4749  -22.2046    0.0000 C   0  0
   15.1918  -21.7957    0.0000 C   0  0
   15.1938  -20.9697    0.0000 C   0  0
   14.4789  -20.5527    0.0000 C   0  0
   15.9047  -22.2108    0.0000 N   0  0
   15.9016  -23.0358    0.0000 C   0  0
   16.6145  -23.4510    0.0000 C   0  0
   16.6208  -21.8011    0.0000 C   0  0
   17.3337  -22.2163    0.0000 N   0  0
   16.6239  -20.9761    0.0000 O   0  0
   18.0497  -21.8065    0.0000 C   0  0
   18.7626  -22.2217    0.0000 C   0  0
   18.7566  -23.0469    0.0000 C   0  0
   19.4687  -23.4620    0.0000 C   0  0
   20.1857  -23.0522    0.0000 C   0  0
   20.1862  -22.2229    0.0000 C   0  0
   19.4735  -21.8115    0.0000 C   0  0
   19.4736  -20.9865    0.0000 F   0  0
  7  8  1  0
  1  6  1  0
  7  9  1  0
  2  3  1  0
  8 10  2  0
 16 21  1  0
 17 18  1  0
 18 19  1  0
 19 20  1  0
 20 21  1  0
  3  4  2  0
 19 22  1  0
 10 11  1  0
 22 23  1  0
  4  5  1  0
 23 24  1  0
 11 12  2  0
 22 25  1  0
  5  6  2  0
 25 26  1  0
 12 13  1  0
 25 27  2  0
 26 28  1  0
 13 14  2  0
 28 29  1  0
 14  8  1  0
 29 30  2  0
  3  7  1  0
 30 31  1  0
  9 15  1  0
 31 32  2  0
  1  2  2  0
 32 33  1  0
 15 16  1  0
 33 34  2  0
 34 29  1  0
 16 17  1  0
 34 35  1  0
M  END
> <ChEMBL ID>
CHEMBL1163496

> <Compound name>


> <Dataset>
Training

> <Observed>
Stable

> <Predicted>
Stable

$$$$
CHEMBL21731
  SciTegic12231509382D

 21 24  0  0  0  0            999 V2000
    1.3397    0.8907    0.0000 C   0  0
    0.5001    4.5012    0.0000 C   0  0
    6.2401    4.5005    0.0000 C   0  0
    0.5000    3.3965    0.0000 C   0  0
    6.2400    3.3959    0.0000 C   0  0
    2.6930    1.6719    0.0000 C   0  0
    1.4568    5.0534    0.0000 C   0  0
    5.2835    5.0529    0.0000 C   0  0
    1.4566    2.8441    0.0000 C   0  0
    5.2833    2.8437    0.0000 C   0  0
    3.7607    4.3766    0.0000 C   0  0
    3.3697    2.0625    0.0000 C   0  0
    3.7606    3.5203    0.0000 C   0  0
    2.6930    0.8906    0.0000 C   0  0
    3.3701    5.0533    0.0000 C   0  0
    2.4134    4.5009    0.0000 C   0  0
    4.3268    4.5007    0.0000 C   0  0
    2.4133    3.3963    0.0000 C   0  0
    4.3267    3.3961    0.0000 C   0  0
    3.3698    2.8438    0.0000 C   0  0
    2.0163    0.5000    0.0000 N   0  0
  1 21  1  0
  2  4  2  0
  2  7  1  0
  3  5  2  0
  3  8  1  0
  4  9  1  0
  5 10  1  0
  6 12  1  0
  6 14  1  0
  7 16  2  0
  8 17  2  0
  9 18  2  0
 10 19  2  0
 11 13  1  0
 11 15  1  0
 12 20  1  0
 13 20  1  0
 14 21  1  0
 15 16  1  0
 15 17  1  0
 16 18  1  0
 17 19  1  0
 18 20  1  0
 19 20  1  0
M  END
> <ChEMBL ID>
CHEMBL21731

> <Compound name>
NEFAZODONE

> <Dataset>
Training

> <Observed>
Moderate

> <Predicted>
Moderate

$$$$
CHEMBL681
  SciTegic05171216352D

 18 19  0  0  0  0            999 V2000
    6.8667    0.2494    0.0000 C   0  0  1  0  0  0
    8.4903    0.0014    0.0000 O   0  0
    8.3188   -0.8055    0.0000 C   0  0
    6.8667   -0.5756    0.0000 N   0  0
    7.5341   -1.0605    0.0000 C   0  0
    7.2792   -1.8451    0.0000 C   0  0
    6.4542   -1.8451    0.0000 N   0  0
    6.1993   -1.0605    0.0000 C   0  0
    6.1522    0.6619    0.0000 C   0  0
    5.4378    0.2494    0.0000 C   0  0
    4.7233    0.6619    0.0000 C   0  0
    4.7233    1.4869    0.0000 C   0  0
    5.4378    1.8994    0.0000 C   0  0
    6.1522    1.4869    0.0000 C   0  0
    8.9319   -1.3576    0.0000 O   0  0
    9.2749    0.2564    0.0000 C   0  0
    9.4464    1.0633    0.0000 C   0  0
    7.5812    0.6619    0.0000 C   0  0
  1  9  1  0
  9 10  2  0
  2  3  1  0
 10 11  1  0
  3  5  1  0
 11 12  2  0
  4  5  1  0
 12 13  1  0
  5  6  2  0
 13 14  2  0
 14  9  1  0
  6  7  1  0
  3 15  2  0
  7  8  2  0
  2 16  1  0
  8  4  1  0
 16 17  1  0
  4  1  1  0
  1 18  1  1
M  END
> <ChEMBL ID>
CHEMBL681

> <Compound name>
ANTIPYRINE

> <Dataset>
Training

> <Observed>
Moderate

> <Predicted>
Moderate

$$$$
CHEMBL139
  SciTegic01111613442D

 19 20  0  0  0  0            999 V2000
    2.5973   -1.5031    0.0000 N   0  0
    2.5951   -3.0039    0.0000 C   0  0
    1.2990   -0.7500    0.0000 C   0  0
    2.5951    3.0039    0.0000 C   0  0
    1.2990    0.7500    0.0000 C   0  0
    3.8915   -3.7585    0.0000 C   0  0
    1.2935   -3.7495    0.0000 C   0  0
    2.5972    1.5031    0.0000 C   0  0
    1.5548    3.6021    0.0000 O   0  0
    3.6331    3.6061    0.0000 O   0  0
    4.9329   -3.1621    0.0000 Cl  0  0
    0.2563   -3.1459    0.0000 Cl  0  0
    2.5847   -6.0040    0.0000 C   0  0
    0.0000   -1.5000    0.0000 C   0  0
    1.2883   -5.2495    0.0000 C   0  0
    3.8864   -5.2585    0.0000 C   0  0
    0.0000    1.5000    0.0000 C   0  0
   -1.2990    0.7500    0.0000 C   0  0
   -1.2990   -0.7500    0.0000 C   0  0
  2  1  1  0
  3  1  1  0
  4  8  1  0
  5  3  1  0
  6  2  1  0
  7  2  2  0
  8  5  1  0
  9  4  1  0
 10  4  2  0
 11  6  1  0
 12  7  1  0
 13 15  2  0
 14  3  2  0
 15  7  1  0
 16  6  2  0
 17  5  2  0
 18 19  2  0
 19 14  1  0
 13 16  1  0
 17 18  1  0
M  END
> <ChEMBL ID>
CHEMBL139

> <Compound name>
DICLOFENAC

> <Dataset>
Training

> <Observed>
Stable

> <Predicted>
Stable

$$$$
CHEMBL723
  SciTegic12231509382D

 30 33  0  0  0  0            999 V2000
   -2.2020   -0.7795    0.0000 O   0  0
   -0.7731   -1.6045    0.0000 O   0  0
    2.7993   -0.3670    0.0000 O   0  0
    4.2282    0.4580    0.0000 O   0  0
   -3.4594    1.6774    0.0000 N   0  0
    0.6559   -0.7795    0.0000 N   0  0
   -2.9165    0.4580    0.0000 C   0  0
   -2.3034    1.0100    0.0000 C   0  0
   -3.6310    0.8705    0.0000 C   0  0
   -2.6390    1.7637    0.0000 C   0  0
   -2.9165   -0.3670    0.0000 C   0  0
   -1.4829    0.9238    0.0000 C   0  0
   -4.3454    0.4580    0.0000 C   0  0
   -2.1540    2.4311    0.0000 C   0  0
   -3.6310   -0.7795    0.0000 C   0  0
   -4.3454   -0.3670    0.0000 C   0  0
   -0.9980    1.5912    0.0000 C   0  0
   -1.3336    2.3449    0.0000 C   0  0
   -1.4876   -0.3670    0.0000 C   0  0
   -0.7731   -0.7795    0.0000 C   0  0
    3.5137   -0.7795    0.0000 C   0  0
   -0.0586   -0.3670    0.0000 C   0  0
    4.2282   -0.3670    0.0000 C   0  0
    3.5137   -1.6045    0.0000 C   0  0
    4.9427   -0.7795    0.0000 C   0  0
    4.2282   -2.0170    0.0000 C   0  0
    4.9427   -1.6045    0.0000 C   0  0
    2.0848   -0.7795    0.0000 C   0  0
    1.3703   -0.3670    0.0000 C   0  0
    4.9427    0.8705    0.0000 C   0  0
  1 11  1  0
  1 19  1  0
  2 20  1  0
  3 21  1  0
  3 28  1  0
  4 23  1  0
  4 30  1  0
  5  9  1  0
  5 10  1  0
  6 22  1  0
  6 29  1  0
  7  8  1  0
  7  9  2  0
  7 11  1  0
  8 10  2  0
  8 12  1  0
  9 13  1  0
 10 14  1  0
 11 15  2  0
 12 17  2  0
 13 16  2  0
 14 18  2  0
 15 16  1  0
 17 18  1  0
 19 20  1  0
 20 22  1  0
 21 23  2  0
 21 24  1  0
 23 25  1  0
 24 26  2  0
 25 27  2  0
 26 27  1  0
 28 29  1  0
M  END
> <ChEMBL ID>
CHEMBL723

> <Compound name>
METHYLPREDNISOLONE

> <Dataset>
Training

> <Observed>
Moderate

> <Predicted>
Moderate

$$$$
CHEMBL1163524
  SciTegic01161211212D

 27 29  0  0  0  0            999 V2000
    2.1458   -6.9208    0.0000 C   0  0
    2.1458   -7.7458    0.0000 C   0  0
    2.8579   -8.1542    0.0000 N   0  0
    3.5699   -7.7458    0.0000 C   0  0
    3.5699   -6.9208    0.0000 C   0  0
    2.8579   -6.5042    0.0000 C   0  0
    2.8579   -5.6792    0.0000 C   0  0
    3.5723   -5.2667    0.0000 O   0  0
    2.1434   -5.2667    0.0000 C   0  0
    2.1479   -4.4364    0.0000 C   0  0
    1.4342   -4.0240    0.0000 C   0  0
    0.7188   -4.4366    0.0000 C   0  0
    0.7214   -5.2658    0.0000 C   0  0
    1.4357   -5.6745    0.0000 C   0  0
    0.0038   -4.0250    0.0000 F   0  0
    2.8579   -8.9792    0.0000 C   0  0
    2.1434   -9.3917    0.0000 O   0  0
    3.5723   -9.3917    0.0000 C   0  0
    3.5681  -10.2177    0.0000 C   0  0
    4.2817  -10.6302    0.0000 C   0  0
    4.9971  -10.2176    0.0000 C   0  0
    4.9945   -9.3883    0.0000 C   0  0
    4.2803   -8.9797    0.0000 C   0  0
    5.7075   -8.9733    0.0000 S   0  0
    6.4234   -9.3833    0.0000 N   0  0
    5.1167   -8.3833    0.0000 O   0  0
    6.1125   -8.2542    0.0000 O   0  0
 13 14  2  0
 14  9  1  0
  6  7  1  0
 12 15  1  0
  1  2  1  0
  3 16  1  0
  7  8  2  0
 16 17  2  0
  1  6  1  0
 16 18  1  0
  7  9  1  0
 18 19  2  0
  2  3  1  0
 19 20  1  0
  9 10  2  0
 20 21  2  0
  3  4  1  0
 21 22  1  0
 10 11  1  0
 22 23  2  0
 23 18  1  0
  4  5  1  0
 22 24  1  0
 11 12  2  0
 24 25  1  0
  5  6  1  0
 24 26  2  0
 12 13  1  0
 24 27  2  0
M  END
> <ChEMBL ID>
CHEMBL1163524

> <Compound name>


> <Dataset>
Test

> <Observed>
Stable

> <Predicted>
Stable

$$$$
CHEMBL1163536
  SciTegic01161211212D

 27 29  0  0  0  0            999 V2000
    9.2667   -8.0167    0.0000 C   0  0
    9.2667   -8.8417    0.0000 C   0  0
    9.9787   -9.2500    0.0000 N   0  0
   10.6907   -8.8417    0.0000 C   0  0
   10.6907   -8.0167    0.0000 C   0  0
    9.9787   -7.6000    0.0000 C   0  0
    9.9787   -6.7750    0.0000 C   0  0
   10.6932   -6.3625    0.0000 O   0  0
    9.2642   -6.3625    0.0000 C   0  0
    9.2687   -5.5323    0.0000 C   0  0
    8.5551   -5.1198    0.0000 C   0  0
    7.8396   -5.5324    0.0000 C   0  0
    7.8423   -6.3617    0.0000 C   0  0
    8.5565   -6.7704    0.0000 C   0  0
    7.1246   -5.1208    0.0000 F   0  0
    9.9787  -10.0750    0.0000 C   0  0
    9.2642  -10.4875    0.0000 O   0  0
   10.6932  -10.4875    0.0000 C   0  0
   10.6889  -11.3136    0.0000 C   0  0
   11.4025  -11.7260    0.0000 C   0  0
   12.1180  -11.3134    0.0000 C   0  0
   12.1153  -10.4842    0.0000 C   0  0
   11.4011  -10.0755    0.0000 C   0  0
   12.8283  -10.0692    0.0000 C   0  0
   13.5443  -10.4791    0.0000 F   0  0
   12.8254   -9.2442    0.0000 F   0  0
   13.5375   -9.6500    0.0000 F   0  0
 13 14  2  0
 14  9  1  0
  6  7  1  0
 12 15  1  0
  1  2  1  0
  3 16  1  0
  7  8  2  0
 16 17  2  0
  1  6  1  0
 16 18  1  0
  7  9  1  0
 18 19  2  0
  2  3  1  0
 19 20  1  0
  9 10  2  0
 20 21  2  0
  3  4  1  0
 21 22  1  0
 10 11  1  0
 22 23  2  0
 23 18  1  0
  4  5  1  0
 22 24  1  0
 11 12  2  0
 24 25  1  0
  5  6  1  0
 24 26  1  0
 12 13  1  0
 24 27  1  0
M  END
> <ChEMBL ID>
CHEMBL1163536

> <Compound name>


> <Dataset>
Test

> <Observed>
Stable

> <Predicted>
Stable

$$$$
CHEMBL1163538
  SciTegic01161211212D

 29 32  0  0  0  0            999 V2000
   16.6417   -8.9333    0.0000 C   0  0
   16.6417   -9.7583    0.0000 C   0  0
   17.3537  -10.1667    0.0000 N   0  0
   18.0657   -9.7583    0.0000 C   0  0
   18.0657   -8.9333    0.0000 C   0  0
   17.3537   -8.5167    0.0000 C   0  0
   17.3537   -7.6917    0.0000 C   0  0
   18.0682   -7.2792    0.0000 O   0  0
   16.6392   -7.2792    0.0000 C   0  0
   16.6437   -6.4489    0.0000 C   0  0
   15.9301   -6.0365    0.0000 C   0  0
   15.2146   -6.4491    0.0000 C   0  0
   15.2173   -7.2783    0.0000 C   0  0
   15.9315   -7.6870    0.0000 C   0  0
   14.4996   -6.0375    0.0000 F   0  0
   17.3537  -10.9917    0.0000 C   0  0
   16.6392  -11.4042    0.0000 O   0  0
   18.0682  -11.4042    0.0000 C   0  0
   18.0639  -12.2302    0.0000 C   0  0
   18.7775  -12.6427    0.0000 C   0  0
   19.4930  -12.2301    0.0000 C   0  0
   19.4903  -11.4008    0.0000 C   0  0
   18.7761  -10.9922    0.0000 C   0  0
   20.2080  -12.6417    0.0000 C   0  0
   20.2067  -13.4677    0.0000 C   0  0
   20.9208  -13.8792    0.0000 C   0  0
   21.6357  -13.4657    0.0000 C   0  0
   21.6320  -12.6364    0.0000 C   0  0
   20.9172  -12.2287    0.0000 C   0  0
 14  9  1  0
  6  7  1  0
 12 15  1  0
  1  2  1  0
  3 16  1  0
  7  8  2  0
 16 17  2  0
  1  6  1  0
 16 18  1  0
  7  9  1  0
 18 19  2  0
  2  3  1  0
 19 20  1  0
  9 10  2  0
 20 21  2  0
  3  4  1  0
 21 22  1  0
 10 11  1  0
 22 23  2  0
 23 18  1  0
  4  5  1  0
 21 24  1  0
 11 12  2  0
 24 25  2  0
  5  6  1  0
 25 26  1  0
 12 13  1  0
 26 27  2  0
 27 28  1  0
 13 14  2  0
 28 29  2  0
 29 24  1  0
M  END
> <ChEMBL ID>
CHEMBL1163538

> <Compound name>


> <Dataset>
Training

> <Observed>
Stable

> <Predicted>
Stable

$$$$
CHEMBL150
  SciTegic07111213582D

 21 23  0  0  0  0            999 V2000
   -2.4348   -0.7085    0.0000 C   0  0
   -1.7203   -1.1210    0.0000 C   0  0
   -1.0058   -0.7085    0.0000 C   0  0
   -1.0058    0.1165    0.0000 C   0  0
   -1.7203    0.5290    0.0000 C   0  0
   -2.4348    0.1165    0.0000 C   0  0
   -0.2914   -1.1210    0.0000 C   0  0
    0.4231   -0.7085    0.0000 C   0  0
    0.4231    0.1165    0.0000 C   0  0
    1.1376    0.5290    0.0000 C   0  0
    1.1376    1.3540    0.0000 C   0  0
    1.8521    1.7665    0.0000 C   0  0
    2.5665    1.3540    0.0000 C   0  0
    2.5665    0.5290    0.0000 C   0  0
    1.8521    0.1165    0.0000 C   0  0
   -0.2914    0.5290    0.0000 O   0  0
   -0.2914   -1.9460    0.0000 O   0  0
    3.2810    1.7665    0.0000 O   0  0
    1.1376   -1.1210    0.0000 O   0  0
   -3.1492    0.5290    0.0000 O   0  0
   -1.7203   -1.9460    0.0000 O   0  0
  1  2  2  0
  1  6  1  0
  2  3  1  0
  2 21  1  0
  3  4  2  0
  3  7  1  0
  4  5  1  0
  4 16  1  0
  5  6  2  0
  6 20  1  0
  8  7  1  0
  7 17  2  0
  8  9  2  0
  8 19  1  0
  9 10  1  0
  9 16  1  0
 10 11  2  0
 10 15  1  0
 11 12  1  0
 12 13  2  0
 13 14  1  0
 13 18  1  0
 14 15  2  0
M  END
> <ChEMBL ID>
CHEMBL150

> <Compound name>
OLANZAPINE

> <Dataset>
Test

> <Observed>
Moderate

> <Predicted>
Stable

$$$$
CHEMBL796
  SciTegic12231509382D

 17 18  0  0  0  0            999 V2000
   -0.1000    2.5458    0.0000 C   0  0
   -0.8125    2.9583    0.0000 C   0  0
    0.6125    1.3083    0.0000 N   0  0
   -0.1000    1.7208    0.0000 C   0  0
    0.6167    2.9583    0.0000 C   0  0
   -0.8125    3.7833    0.0000 O   0  0
   -1.5333    2.5458    0.0000 O   0  0
    0.6125    0.4833    0.0000 C   0  0
    0.6125    3.7833    0.0000 C   0  0
    1.3292    2.5458    0.0000 C   0  0
   -0.8083    1.3083    0.0000 C   0  0
   -2.2458    2.9583    0.0000 C   0  0
   -0.1000    0.0708    0.0000 C   0  0
    2.0417    2.9583    0.0000 C   0  0
    1.3250    4.1917    0.0000 C   0  0
   -0.8083    0.4833    0.0000 C   0  0
    2.0417    3.7833    0.0000 C   0  0
  2  1  1  0
  3  4  1  0
  4  1  1  0
  5  1  1  0
  6  2  2  0
  7  2  1  0
  8  3  1  0
  9  5  1  0
 10  5  2  0
 11  4  1  0
 12  7  1  0
 13 16  1  0
 14 10  1  0
 15  9  2  0
 16 11  1  0
 17 15  1  0
 14 17  2  0
 13  8  1  0
M  END
> <ChEMBL ID>
CHEMBL796

> <Compound name>
CARVEDILOL

> <Dataset>
Training

> <Observed>
Stable

> <Predicted>
Stable

$$$$
CHEMBL838
  SciTegic12091219312D

 31 33  0  0  1  0            999 V2000
    5.7292   -5.1417    0.0000 N   0  0
    5.0667   -5.3917    0.0000 C   0  0
    5.9917   -4.5167    0.0000 C   0  0
    4.4792   -5.0000    0.0000 C   0  0  1  0  0  0
    3.8875   -5.3292    0.0000 N   0  0
    6.0917   -5.7542    0.0000 C   0  0
    3.2750   -4.2417    0.0000 C   0  0
    3.2750   -4.9667    0.0000 C   0  0  2  0  0  0
    6.8042   -5.7375    0.0000 C   0  0
    5.0667   -6.0667    0.0000 O   0  0
    5.6167   -3.8417    0.0000 C   0  0
    4.4167   -4.2792    0.0000 C   0  0
    3.8917   -3.8792    0.0000 O   0  0
    7.1667   -5.1250    0.0000 O   0  0
    4.9417   -3.7875    0.0000 C   0  0
    2.6542   -5.3292    0.0000 C   0  0
    2.6417   -3.8792    0.0000 O   0  0
    7.1417   -6.3625    0.0000 O   0  0
    2.0375   -4.9792    0.0000 C   0  0
    1.4250   -5.3375    0.0000 C   0  0
    6.6792   -4.5083    0.0000 C   0  0
    6.0042   -3.2625    0.0000 C   0  0
    2.0042   -4.2375    0.0000 C   0  0
    1.4250   -6.0667    0.0000 C   0  0
    0.8042   -4.9792    0.0000 C   0  0
    7.0542   -3.9125    0.0000 C   0  0
    1.3792   -3.8792    0.0000 C   0  0
    6.7125   -3.2625    0.0000 C   0  0
    0.8042   -6.4292    0.0000 C   0  0
    0.1792   -5.3375    0.0000 C   0  0
    0.1792   -6.0667    0.0000 C   0  0
  2  1  1  0
  3  1  1  0
  4  2  1  0
  4  5  1  1
  6  1  1  0
  8  7  1  1
  8  5  1  0
  9  6  1  0
 10  2  2  0
 11  3  1  0
 12  4  1  0
 13  7  2  0
 14  9  2  0
 15 11  1  0
 16  8  1  0
 17  7  1  0
 18  9  1  0
 19 16  1  0
 20 19  1  0
 21  3  2  0
 22 11  2  0
 23 17  1  0
 24 20  2  0
 25 20  1  0
 26 21  1  0
 27 23  1  0
 28 26  2  0
 29 24  1  0
 30 25  2  0
 31 29  2  0
 12 15  1  0
 28 22  1  0
 31 30  1  0
M  END
> <ChEMBL ID>
CHEMBL838

> <Compound name>
TADALAFIL

> <Dataset>
Training

> <Observed>
Moderate

> <Predicted>
Moderate

$$$$
CHEMBL45816
  SciTegic02141413152D

 36 39  0  0  0  0            999 V2000
    2.9361  -14.1083    0.0000 C   0  0
    2.9349  -14.9357    0.0000 C   0  0
    3.6497  -15.3485    0.0000 C   0  0
    3.6479  -13.6955    0.0000 C   0  0
    4.3633  -14.1047    0.0000 C   0  0
    4.3621  -14.9331    0.0000 C   0  0
    5.0751  -15.3461    0.0000 C   0  0
    5.7938  -14.9352    0.0000 C   0  0
    5.7949  -14.1067    0.0000 C   0  0  1  0  0  0
    5.0774  -13.6891    0.0000 C   0  0  1  0  0  0
    5.0774  -12.8641    0.0000 C   0  0
    6.5104  -13.6959    0.0000 C   0  0
    6.9167  -14.4083    0.0000 C   0  0
    7.7417  -14.4127    0.0000 N   0  0
    8.3208  -13.8250    0.0000 C   0  0
    9.1193  -14.0327    0.0000 C   0  0
    9.6983  -13.4451    0.0000 C   0  0
   10.4968  -13.6527    0.0000 C   0  0
   10.8005  -14.4186    0.0000 N   0  0
   11.1365  -13.1268    0.0000 N   0  0
   11.8317  -13.5709    0.0000 C   0  0
   11.6226  -14.3686    0.0000 C   0  0
   12.2082  -14.9465    0.0000 C   0  0
   13.0031  -14.7280    0.0000 C   0  0
   13.2091  -13.9262    0.0000 C   0  0
   12.6220  -13.3518    0.0000 C   0  0
    8.0581  -15.1746    0.0000 C   0  0
    5.5837  -13.3092    0.0000 O   0  0
    6.2958  -12.8917    0.0000 C   0  0
    7.0130  -13.2994    0.0000 O   0  0
    6.2903  -12.0667    0.0000 C   0  0
    7.0020  -11.6494    0.0000 O   0  0
    6.9965  -10.8244    0.0000 C   0  0
    5.7919  -12.4517    0.0000 C   0  0
    4.3630  -12.4516    0.0000 C   0  0
    2.2201  -15.3476    0.0000 F   0  0
  5 10  1  0
 17 18  1  0
 18 19  1  0
  6  7  1  0
  7  8  1  0
 19 22  1  0
 21 20  1  0
 20 18  2  0
  8  9  1  0
  9 10  1  0
 21 22  2  0
  5  6  1  0
 22 23  1  0
 10 11  1  6
 23 24  2  0
 24 25  1  0
  9 12  1  1
 25 26  2  0
 26 21  1  0
  2  3  1  0
 14 27  1  0
 12 13  1  0
  9 28  1  6
  3  6  2  0
 28 29  1  0
 13 14  1  0
 29 30  2  0
  1  2  2  0
 29 31  1  0
 14 15  1  0
 31 32  1  0
  5  4  2  0
 32 33  1  0
 15 16  1  0
 11 34  1  0
  4  1  1  0
 11 35  1  0
 16 17  1  0
  2 36  1  0
M  END
> <ChEMBL ID>
CHEMBL45816

> <Compound name>
CYTARABINE

> <Dataset>
Test

> <Observed>
Moderate

> <Predicted>
Moderate

$$$$
CHEMBL47529
  SciTegic12231509382D

 21 23  0  0  0  0            999 V2000
    2.3500   -0.2875    0.0000 C   0  0
    2.3542    0.5375    0.0000 N   0  0
    3.0667   -0.7042    0.0000 N   0  0
    3.7792    0.5375    0.0000 C   0  0
    3.7792   -0.2917    0.0000 C   0  0
    1.6375   -0.7042    0.0000 C   0  0
    4.4917    0.9583    0.0000 C   0  0
    5.9250    0.1375    0.0000 N   0  0
    5.2125    0.5500    0.0000 C   0  0
    1.6375    0.9500    0.0000 C   0  0
    0.9250    0.5375    0.0000 C   0  0
    1.6292   -1.5292    0.0000 O   0  0
    0.9250   -0.2917    0.0000 C   0  0
    0.9167   -1.9375    0.0000 C   0  0
    4.4917   -0.7042    0.0000 C   0  0
    0.9042   -2.7542    0.0000 C   0  0
    1.6042   -3.1667    0.0000 C   0  0
    0.1792   -3.1542    0.0000 C   0  0
    0.1750   -3.9750    0.0000 C   0  0
    1.6000   -3.9917    0.0000 C   0  0
    0.8792   -4.3917    0.0000 C   0  0
  2  1  1  0
  3  1  2  0
  4  2  1  0
  5  3  1  0
  6  1  1  0
  7  4  1  0
  8  9  3  0
  9  7  1  0
 10  2  1  0
 11 13  1  0
 12  6  1  0
 13  6  2  0
 14 12  1  0
 15  5  1  0
 16 14  1  0
 17 16  1  0
 18 16  2  0
 19 18  1  0
 20 17  2  0
 21 19  2  0
  5  4  2  0
 10 11  2  0
 20 21  1  0
M  END
> <ChEMBL ID>
CHEMBL47529

> <Compound name>
CYTARABINE

> <Dataset>
Training

> <Observed>
Stable

> <Predicted>
Moderate

$$$$
CHEMBL1163569
  SciTegic01161211212D

 25 27  0  0  0  0            999 V2000
   14.6083   -9.0042    0.0000 C   0  0
   14.6083   -9.8292    0.0000 C   0  0
   15.3204  -10.2375    0.0000 N   0  0
   16.0324   -9.8292    0.0000 C   0  0
   16.0324   -9.0042    0.0000 C   0  0
   15.3204   -8.5875    0.0000 C   0  0
   15.3204   -7.7625    0.0000 C   0  0
   16.0348   -7.3500    0.0000 O   0  0
   14.6059   -7.3500    0.0000 C   0  0
   14.6104   -6.5198    0.0000 C   0  0
   13.8967   -6.1073    0.0000 C   0  0
   13.1813   -6.5199    0.0000 C   0  0
   13.1839   -7.3492    0.0000 C   0  0
   13.8982   -7.7579    0.0000 C   0  0
   12.4663   -6.1083    0.0000 F   0  0
   15.3204  -11.0625    0.0000 C   0  0
   14.6059  -11.4750    0.0000 O   0  0
   16.0348  -11.4750    0.0000 C   0  0
   16.0306  -12.3011    0.0000 C   0  0
   16.7442  -12.7135    0.0000 C   0  0
   17.4596  -12.3009    0.0000 C   0  0
   17.4570  -11.4717    0.0000 C   0  0
   16.7428  -11.0630    0.0000 C   0  0
   18.1747  -12.7125    0.0000 Cl  0  0
   16.7398  -10.2380    0.0000 Cl  0  0
  5  6  1  0
 12 13  1  0
 13 14  2  0
 14  9  1  0
  6  7  1  0
 12 15  1  0
  1  2  1  0
  3 16  1  0
  7  8  2  0
 16 17  2  0
  1  6  1  0
 16 18  1  0
  7  9  1  0
 18 19  2  0
  2  3  1  0
 19 20  1  0
  9 10  2  0
 20 21  2  0
  3  4  1  0
 21 22  1  0
 10 11  1  0
 22 23  2  0
 23 18  1  0
  4  5  1  0
 21 24  1  0
 11 12  2  0
 23 25  1  0
M  END
> <ChEMBL ID>
CHEMBL1163569

> <Compound name>


> <Dataset>
Training

> <Observed>
Stable

> <Predicted>
Stable

$$$$
CHEMBL56564
  SciTegic12231509382D

 23 26  0  0  1  0            999 V2000
   -0.6962    0.9946    0.0000 O   0  0
   -0.8492    3.3332    0.0000 O   0  0
    3.9565    0.9958    0.0000 N   0  0
   -5.2106    1.5329    0.0000 N   0  0
   -2.9491    2.2925    0.0000 C   0  0
   -3.8088    3.4984    0.0000 C   0  0
    3.1599   -0.3718    0.0000 C   0  0  1  0  0  0
    3.1997    2.3367    0.0000 C   0  0  2  0  0  0
    0.8099    0.9958    0.0000 C   0  0  2  0  0  0
   -5.2273    3.0262    0.0000 C   0  0
   -1.4483    2.2935    0.0000 C   0  0
    1.6065    2.3367    0.0000 C   0  0
    1.5799   -0.3718    0.0000 C   0  0
   -3.8097    1.0769    0.0000 C   0  0
    2.2040    0.1593    0.0000 C   0  0
    2.2040    1.9119    0.0000 C   0  0
   -3.4912    4.9685    0.0000 C   0  0
   -6.3627    4.0125    0.0000 C   0  0
   -4.6323    5.9721    0.0000 C   0  0
    5.1565    0.9958    0.0000 C   0  0
   -6.0508    5.4999    0.0000 C   0  0
    2.2200    2.1364    0.0000 H   0  0
    2.1919   -0.1209    0.0000 H   0  0
  9  1  1  6
  1 11  1  0
  2 11  2  0
  3  7  1  0
  3  8  1  0
  3 20  1  0
  4 10  1  0
  4 14  1  0
  5  6  1  0
  5 11  1  0
  5 14  2  0
  6 10  1  0
  6 17  2  0
  7 13  1  0
  7 15  1  0
  8 12  1  0
  8 16  1  0
  9 12  1  0
  9 13  1  0
 10 18  2  0
 15 16  1  0
 17 19  1  0
 18 21  1  0
 19 21  2  0
  8 22  1  6
  7 23  1  6
M  END
> <ChEMBL ID>
CHEMBL56564

> <Compound name>
DENZIMOL

> <Dataset>
Training

> <Observed>
Moderate

> <Predicted>
Moderate

$$$$
CHEMBL3314482
  SciTegic02271514412D

 27 30  0  0  0  0            999 V2000
   12.3176  -23.4117    0.0000 C   0  0
   12.3176  -24.2330    0.0000 C   0  0
   13.0253  -24.6457    0.0000 C   0  0
   13.7372  -24.2330    0.0000 C   0  0
   13.7372  -23.4117    0.0000 C   0  0
   13.0253  -23.0031    0.0000 C   0  0
   14.5185  -23.1592    0.0000 C   0  0
   15.0029  -23.8244    0.0000 C   0  0
   14.5185  -24.4896    0.0000 C   0  0
   14.8549  -25.2403    0.0000 N   0  0
   15.6718  -25.3257    0.0000 C   0  0
   16.1522  -24.6605    0.0000 N   0  0
   15.8198  -23.9098    0.0000 C   0  0
   16.2984  -23.2468    0.0000 C   0  0
   17.1153  -23.3322    0.0000 C   0  0
   17.5997  -22.6670    0.0000 C   0  0
   17.2674  -21.9163    0.0000 C   0  0
   16.4505  -21.8309    0.0000 N   0  0
   15.9661  -22.4962    0.0000 C   0  0
   18.4138  -22.7521    0.0000 O   0  0
   18.8224  -23.4640    0.0000 C   0  0
   19.6437  -23.4640    0.0000 C   0  0
   20.0564  -24.1758    0.0000 C   0  0
   20.8777  -24.1758    0.0000 O   0  0
   21.2863  -24.8877    0.0000 C   0  0
   16.0030  -26.0738    0.0000 S   0  0
   14.7299  -22.3657    0.0000 O   0  0
  1  2  2  0
  2  3  1  0
  3  4  2  0
  4  5  1  0
  5  6  2  0
  6  1  1  0
  7  5  1  0
  8  7  1  0
  9  8  2  0
  4  9  1  0
  9 10  1  0
 10 11  1  0
 11 12  1  0
 12 13  1  0
 13  8  1  0
 13 14  1  0
 14 15  2  0
 15 16  1  0
 16 17  2  0
 17 18  1  0
 18 19  2  0
 19 14  1  0
 16 20  1  0
 20 21  1  0
 21 22  1  0
 22 23  1  0
 23 24  1  0
 24 25  1  0
 11 26  2  0
  7 27  2  0
M  END
> <ChEMBL ID>
CHEMBL3314482

> <Compound name>


> <Dataset>
Training

> <Observed>
Moderate

> <Predicted>
Moderate

$$$$
CHEMBL76098
  SciTegic12231509382D

 26 26  0  0  1  0            999 V2000
   -0.2205   -4.6845    0.0000 C   0  0
    6.6398   -1.4520    0.0000 C   0  0
    5.7953   -0.2995    0.0000 C   0  0
    7.3928   -1.7889    0.0000 C   0  0
    5.0464    0.0374    0.0000 C   0  0
    5.3043   -2.4255    0.0000 C   0  0
    3.2118   -3.0578    0.0000 C   0  0
    5.2170   -1.6017    0.0000 N   0  0
    0.4535   -4.1853    0.0000 C   0  0
   -0.1248   -5.5040    0.0000 N   0  0
    2.4504   -2.7250    0.0000 N   0  0
    5.8826   -1.1150    0.0000 C   0  0  2  0  0  0
    4.3725   -0.4493    0.0000 O   0  0
    6.0574   -2.7624    0.0000 O   0  0
    3.3074   -3.8815    0.0000 O   0  0
    0.3661   -3.3740    0.0000 C   0  0
    1.2023   -4.5222    0.0000 C   0  0
   -0.9735   -4.3475    0.0000 N   0  0
    1.7848   -3.2200    0.0000 C   0  0
    3.8815   -2.5752    0.0000 C   0  0
    4.6346   -2.9122    0.0000 C   0  0
    1.0359   -2.8873    0.0000 C   0  0
    1.8721   -4.0355    0.0000 C   0  0
    4.9591    0.8570    0.0000 O   0  0
    4.2060    1.1940    0.0000 C   0  0
    4.1187    2.0177    0.0000 C   0  0
  2 12  1  0
 12  3  1  1
  4  2  3  0
  5  3  1  0
  6 21  1  0
  7 11  1  0
  8  6  1  0
  9  1  1  0
 10  1  2  0
 11 19  1  0
 12  8  1  0
 13  5  2  0
 14  6  2  0
 15  7  2  0
 16  9  2  0
 17  9  1  0
 18  1  1  0
 19 23  1  0
 20  7  1  0
 21 20  1  0
 22 16  1  0
 23 17  2  0
 24  5  1  0
 25 24  1  0
 26 25  1  0
 22 19  2  0
M  END
> <ChEMBL ID>
CHEMBL76098

> <Compound name>
XEMILOFIBAN HYDROCHLORIDE

> <Dataset>
Training

> <Observed>
Stable

> <Predicted>
Stable

$$$$
CHEMBL3314481
  SciTegic02271514412D

 27 30  0  0  0  0            999 V2000
    8.0170  -22.2824    0.0000 C   0  0
    8.0170  -23.1037    0.0000 C   0  0
    8.7247  -23.5164    0.0000 C   0  0
    9.4366  -23.1037    0.0000 C   0  0
    9.4366  -22.2824    0.0000 C   0  0
    8.7247  -21.8738    0.0000 C   0  0
   10.2179  -22.0299    0.0000 C   0  0
   10.7023  -22.6951    0.0000 C   0  0
   10.2179  -23.3603    0.0000 C   0  0
   10.5543  -24.1110    0.0000 N   0  0
   11.3712  -24.1964    0.0000 C   0  0
   11.8516  -23.5312    0.0000 N   0  0
   11.5192  -22.7805    0.0000 C   0  0
   11.9978  -22.1175    0.0000 C   0  0
   12.8147  -22.2029    0.0000 C   0  0
   13.2991  -21.5377    0.0000 C   0  0
   12.9668  -20.7870    0.0000 C   0  0
   12.1499  -20.7016    0.0000 C   0  0
   11.6655  -21.3668    0.0000 N   0  0
   14.1132  -21.6228    0.0000 O   0  0
   14.5218  -22.3347    0.0000 C   0  0
   15.3431  -22.3347    0.0000 C   0  0
   15.7558  -23.0465    0.0000 C   0  0
   16.5772  -23.0465    0.0000 O   0  0
   16.9858  -23.7584    0.0000 C   0  0
   11.7024  -24.9445    0.0000 S   0  0
   10.4294  -21.2364    0.0000 O   0  0
  1  2  2  0
  2  3  1  0
  3  4  2  0
  4  5  1  0
  5  6  2  0
  6  1  1  0
  7  5  1  0
  8  7  1  0
  9  8  2  0
  4  9  1  0
  9 10  1  0
 10 11  1  0
 11 12  1  0
 12 13  1  0
 13  8  1  0
 13 14  1  0
 14 15  2  0
 15 16  1  0
 16 17  2  0
 17 18  1  0
 18 19  2  0
 19 14  1  0
 16 20  1  0
 20 21  1  0
 21 22  1  0
 22 23  1  0
 23 24  1  0
 24 25  1  0
 11 26  2  0
  7 27  2  0
M  END
> <ChEMBL ID>
CHEMBL3314481

> <Compound name>


> <Dataset>
Training

> <Observed>
Moderate

> <Predicted>
Moderate

$$$$
CHEMBL3314483
  SciTegic02271514412D

 27 30  0  0  0  0            999 V2000
    7.5259  -21.8531    0.0000 C   0  0
    7.5259  -22.6744    0.0000 C   0  0
    8.2336  -23.0872    0.0000 C   0  0
    8.9455  -22.6744    0.0000 C   0  0
    8.9455  -21.8531    0.0000 C   0  0
    8.2336  -21.4445    0.0000 C   0  0
    9.7268  -21.6006    0.0000 C   0  0
   10.2112  -22.2658    0.0000 C   0  0
    9.7268  -22.9311    0.0000 C   0  0
   10.0632  -23.6817    0.0000 N   0  0
   10.8801  -23.7671    0.0000 C   0  0
   11.3605  -23.1019    0.0000 N   0  0
   11.0281  -22.3512    0.0000 C   0  0
   11.5067  -21.6883    0.0000 C   0  0
   12.3235  -21.7737    0.0000 C   0  0
   12.8080  -21.1085    0.0000 C   0  0
   12.4757  -20.3578    0.0000 N   0  0
   11.6588  -20.2724    0.0000 C   0  0
   11.1744  -20.9376    0.0000 C   0  0
   13.6221  -21.1936    0.0000 O   0  0
   14.0307  -21.9054    0.0000 C   0  0
   14.8520  -21.9054    0.0000 C   0  0
   15.2647  -22.6173    0.0000 C   0  0
   16.0860  -22.6173    0.0000 O   0  0
   16.4946  -23.3292    0.0000 C   0  0
   11.2113  -24.5153    0.0000 S   0  0
    9.9382  -20.8072    0.0000 O   0  0
  1  2  2  0
  2  3  1  0
  3  4  2  0
  4  5  1  0
  5  6  2  0
  6  1  1  0
  7  5  1  0
  8  7  1  0
  9  8  2  0
  4  9  1  0
  9 10  1  0
 10 11  1  0
 11 12  1  0
 12 13  1  0
 13  8  1  0
 13 14  1  0
 14 15  2  0
 15 16  1  0
 16 17  2  0
 17 18  1  0
 18 19  2  0
 19 14  1  0
 16 20  1  0
 20 21  1  0
 21 22  1  0
 22 23  1  0
 23 24  1  0
 24 25  1  0
 11 26  2  0
  7 27  2  0
M  END
> <ChEMBL ID>
CHEMBL3314483

> <Compound name>


> <Dataset>
Training

> <Observed>
Moderate

> <Predicted>
Moderate

$$$$
CHEMBL3314484
  SciTegic02271514412D

 27 30  0  0  0  0            999 V2000
    7.5259  -21.8531    0.0000 C   0  0
    7.5259  -22.6744    0.0000 C   0  0
    8.2336  -23.0872    0.0000 C   0  0
    8.9455  -22.6744    0.0000 C   0  0
    8.9455  -21.8531    0.0000 C   0  0
    8.2336  -21.4445    0.0000 C   0  0
    9.7268  -21.6006    0.0000 C   0  0
   10.2112  -22.2658    0.0000 C   0  0
    9.7268  -22.9311    0.0000 C   0  0
   10.0632  -23.6817    0.0000 N   0  0
   10.8801  -23.7671    0.0000 C   0  0
   11.3605  -23.1019    0.0000 N   0  0
   11.0281  -22.3512    0.0000 C   0  0
   11.5067  -21.6883    0.0000 C   0  0
   12.3235  -21.7737    0.0000 N   0  0
   12.8080  -21.1085    0.0000 C   0  0
   12.4757  -20.3578    0.0000 C   0  0
   11.6588  -20.2724    0.0000 C   0  0
   11.1744  -20.9376    0.0000 C   0  0
   13.6221  -21.1936    0.0000 O   0  0
   14.0307  -21.9054    0.0000 C   0  0
   14.8520  -21.9054    0.0000 C   0  0
   15.2647  -22.6173    0.0000 C   0  0
   16.0860  -22.6173    0.0000 O   0  0
   16.4946  -23.3292    0.0000 C   0  0
   11.2113  -24.5153    0.0000 S   0  0
    9.9382  -20.8072    0.0000 O   0  0
  1  2  2  0
  2  3  1  0
  3  4  2  0
  4  5  1  0
  5  6  2  0
  6  1  1  0
  7  5  1  0
  8  7  1  0
  9  8  2  0
  4  9  1  0
  9 10  1  0
 10 11  1  0
 11 12  1  0
 12 13  1  0
 13  8  1  0
 13 14  1  0
 14 15  2  0
 15 16  1  0
 16 17  2  0
 17 18  1  0
 18 19  2  0
 19 14  1  0
 16 20  1  0
 20 21  1  0
 21 22  1  0
 22 23  1  0
 23 24  1  0
 24 25  1  0
 11 26  2  0
  7 27  2  0
M  END
> <ChEMBL ID>
CHEMBL3314484

> <Compound name>


> <Dataset>
Training

> <Observed>
Moderate

> <Predicted>
Moderate

$$$$
CHEMBL74656
  CDK    8/10/10,12:22

 32 34  0  0  0  0  0  0  0  0999 V2000
   -2.3612  -25.0847    0.0000 C   0  0  0  0  0  0  0  0  0  0  0  0
   -1.6410  -25.4995    0.0000 C   0  0  0  0  0  0  0  0  0  0  0  0
   -2.3612  -24.2551    0.0000 C   0  0  0  0  0  0  0  0  0  0  0  0
   -0.9299  -25.0847    0.0000 N   0  0  0  0  0  0  0  0  0  0  0  0
   -3.0723  -25.4995    0.0000 C   0  0  0  0  0  0  0  0  0  0  0  0
   -3.0723  -23.8494    0.0000 C   0  0  0  0  0  0  0  0  0  0  0  0
   -0.2097  -25.4995    0.0000 C   0  0  0  0  0  0  0  0  0  0  0  0
   -3.7834  -25.0847    0.0000 C   0  0  0  0  0  0  0  0  0  0  0  0
    0.4969  -25.0847    0.0000 C   0  0  0  0  0  0  0  0  0  0  0  0
   -3.7834  -24.2596    0.0000 C   0  0  0  0  0  0  0  0  0  0  0  0
    1.2125  -26.3245    0.0000 N   0  0  0  0  0  0  0  0  0  0  0  0
    1.2125  -25.4995    0.0000 C   0  0  0  0  0  0  0  0  0  0  0  0
   -0.2142  -26.3245    0.0000 C   0  0  0  0  0  0  0  0  0  0  0  0
   -1.6410  -26.3245    0.0000 O   0  0  0  0  0  0  0  0  0  0  0  0
    0.4877  -26.7348    0.0000 C   0  0  0  0  0  0  0  0  0  0  0  0
   -4.4991  -23.8494    0.0000 N   0  0  0  0  0  0  0  0  0  0  0  0
   -4.4991  -25.4995    0.0000 Cl  0  0  0  0  0  0  0  0  0  0  0  0
   -1.6501  -23.8403    0.0000 O   0  0  0  0  0  0  0  0  0  0  0  0
    6.1994  -27.5736    0.0000 C   0  0  0  0  0  0  0  0  0  0  0  0
    0.4969  -24.2596    0.0000 O   0  0  0  0  0  0  0  0  0  0  0  0
    4.7726  -26.7485    0.0000 C   0  0  0  0  0  0  0  0  0  0  0  0
    6.9105  -27.9838    0.0000 F   0  0  0  0  0  0  0  0  0  0  0  0
    6.1994  -26.7439    0.0000 C   0  0  0  0  0  0  0  0  0  0  0  0
    5.4883  -27.9838    0.0000 C   0  0  0  0  0  0  0  0  0  0  0  0
    5.4883  -26.3336    0.0000 C   0  0  0  0  0  0  0  0  0  0  0  0
    4.7726  -27.5736    0.0000 C   0  0  0  0  0  0  0  0  0  0  0  0
    1.9236  -26.7348    0.0000 C   0  0  0  0  0  0  0  0  0  0  0  0
    2.6393  -26.3245    0.0000 C   0  0  0  0  0  0  0  0  0  0  0  0
    4.0615  -26.3291    0.0000 O   0  0  0  0  0  0  0  0  0  0  0  0
    3.3504  -26.7439    0.0000 C   0  0  0  0  0  0  0  0  0  0  0  0
   -0.9345  -24.2506    0.0000 C   0  0  0  0  0  0  0  0  0  0  0  0
    1.2080  -23.8403    0.0000 C   0  0  0  0  0  0  0  0  0  0  0  0
  2  1  1  0  0  0  0 
  3  1  1  0  0  0  0 
  4  2  1  0  0  0  0 
  5  1  2  0  0  0  0 
  6  3  2  0  0  0  0 
  7  4  1  6  0  0  0 
  8  5  1  0  0  0  0 
  9  7  1  0  0  0  0 
 10  8  2  0  0  0  0 
 11 15  1  0  0  0  0 
 12  9  1  0  0  0  0 
 13  7  1  0  0  0  0 
 14  2  2  0  0  0  0 
 15 13  1  0  0  0  0 
 16 10  1  0  0  0  0 
 17  8  1  0  0  0  0 
 18  3  1  0  0  0  0 
 19 24  2  0  0  0  0 
  9 20  1  6  0  0  0 
 21 29  1  0  0  0  0 
 22 19  1  0  0  0  0 
 23 25  2  0  0  0  0 
 24 26  1  0  0  0  0 
 25 21  1  0  0  0  0 
 26 21  2  0  0  0  0 
 27 11  1  0  0  0  0 
 28 27  1  0  0  0  0 
 29 30  1  0  0  0  0 
 30 28  1  0  0  0  0 
 31 18  1  0  0  0  0 
 32 20  1  0  0  0  0 
  6 10  1  0  0  0  0 
 12 11  1  0  0  0  0 
 23 19  1  0  0  0  0 
M  END
> <ChEMBL ID>
CHEMBL74656

> <Compound name>
EDARAVONE

> <Dataset>
Test

> <Observed>
Moderate

> <Predicted>
Moderate

$$$$
CHEMBL3314488
  SciTegic02271514412D

 27 30  0  0  0  0            999 V2000
    7.5259  -21.8531    0.0000 C   0  0
    7.5259  -22.6744    0.0000 C   0  0
    8.2336  -23.0872    0.0000 C   0  0
    8.9455  -22.6744    0.0000 C   0  0
    8.9455  -21.8531    0.0000 C   0  0
    8.2336  -21.4445    0.0000 C   0  0
    8.2336  -20.6261    0.0000 F   0  0
    9.7268  -21.6006    0.0000 O   0  0
   10.2112  -22.2658    0.0000 C   0  0
    9.7268  -22.9310    0.0000 C   0  0
   10.0632  -23.6817    0.0000 N   0  0
   10.8801  -23.7671    0.0000 C   0  0
   11.3605  -23.1019    0.0000 N   0  0
   11.0281  -22.3512    0.0000 C   0  0
   11.5067  -21.6883    0.0000 C   0  0
   12.3235  -21.7737    0.0000 C   0  0
   12.8080  -21.1085    0.0000 C   0  0
   12.4757  -20.3578    0.0000 C   0  0
   11.6588  -20.2724    0.0000 C   0  0
   11.1744  -20.9376    0.0000 C   0  0
   13.6221  -21.1935    0.0000 O   0  0
   14.0307  -21.9054    0.0000 C   0  0
   14.8520  -21.9054    0.0000 C   0  0
   15.2647  -22.6173    0.0000 C   0  0
   16.0860  -22.6173    0.0000 O   0  0
   16.4946  -23.3291    0.0000 C   0  0
   11.2113  -24.5152    0.0000 S   0  0
  1  2  2  0
  2  3  1  0
  3  4  2  0
  4  5  1  0
  5  6  2  0
  6  1  1  0
  6  7  1  0
  8  5  1  0
  9  8  1  0
 10  9  2  0
  4 10  1  0
 10 11  1  0
 11 12  1  0
 12 13  1  0
 13 14  1  0
 14  9  1  0
 14 15  1  0
 15 16  2  0
 16 17  1  0
 17 18  2  0
 18 19  1  0
 19 20  2  0
 20 15  1  0
 17 21  1  0
 21 22  1  0
 22 23  1  0
 23 24  1  0
 24 25  1  0
 25 26  1  0
 12 27  2  0
M  END
> <ChEMBL ID>
CHEMBL3314488

> <Compound name>


> <Dataset>
Training

> <Observed>
Moderate

> <Predicted>
Moderate

$$$$
CHEMBL3314489
  SciTegic02271514412D

 26 29  0  0  0  0            999 V2000
    7.2152  -21.8635    0.0000 C   0  0
    7.2152  -22.6869    0.0000 C   0  0
    7.9283  -23.1017    0.0000 C   0  0
    8.6437  -22.6869    0.0000 C   0  0
    8.6437  -21.8635    0.0000 C   0  0
    7.9283  -21.4509    0.0000 N   0  0
    9.4311  -21.6089    0.0000 O   0  0
    9.9175  -22.2783    0.0000 C   0  0
    9.4311  -22.9477    0.0000 C   0  0
    9.7675  -23.7012    0.0000 N   0  0
   10.5883  -23.7852    0.0000 C   0  0
   11.0727  -23.1158    0.0000 N   0  0
   10.7382  -22.3623    0.0000 C   0  0  2  0  0  0
   11.2199  -21.6964    0.0000 C   0  0
   12.0406  -21.7803    0.0000 C   0  0
   12.5310  -21.1109    0.0000 C   0  0
   12.1926  -20.3574    0.0000 C   0  0
   11.3719  -20.2735    0.0000 C   0  0
   10.8856  -20.9387    0.0000 C   0  0
   13.3475  -21.1986    0.0000 O   0  0
   13.7602  -21.9139    0.0000 C   0  0
   14.5835  -21.9139    0.0000 C   0  0
   15.0026  -22.6291    0.0000 C   0  0
   15.8259  -22.6291    0.0000 O   0  0
   16.2386  -23.3445    0.0000 C   0  0
   10.9251  -24.5389    0.0000 S   0  0
  1  2  2  0
  2  3  1  0
  3  4  2  0
  4  5  1  0
  5  6  2  0
  6  1  1  0
  7  5  1  0
  8  7  1  0
  9  8  2  0
  4  9  1  0
  9 10  1  0
 10 11  1  0
 11 12  1  0
 12 13  1  0
 13  8  1  0
 13 14  1  1
 14 15  2  0
 15 16  1  0
 16 17  2  0
 17 18  1  0
 18 19  2  0
 19 14  1  0
 16 20  1  0
 20 21  1  0
 21 22  1  0
 22 23  1  0
 23 24  1  0
 24 25  1  0
 11 26  2  0
M  END
> <ChEMBL ID>
CHEMBL3314489

> <Compound name>


> <Dataset>
Test

> <Observed>
Moderate

> <Predicted>
Moderate

$$$$
CHEMBL3314490
  SciTegic02271514412D

 28 32  0  0  0  0            999 V2000
    7.5259  -21.8490    0.0000 C   0  0
    7.5259  -22.6703    0.0000 C   0  0
    8.2336  -23.0830    0.0000 C   0  0
    8.9455  -22.6703    0.0000 C   0  0
    8.9455  -21.8490    0.0000 C   0  0
    8.2336  -21.4404    0.0000 N   0  0
    9.7268  -21.5965    0.0000 O   0  0
   10.2112  -22.2617    0.0000 C   0  0
    9.7268  -22.9269    0.0000 C   0  0
   10.0633  -23.6776    0.0000 N   0  0
   10.8801  -23.7630    0.0000 C   0  0
   11.3605  -23.0978    0.0000 N   0  0
   11.0281  -22.3471    0.0000 C   0  0
   11.5067  -21.6842    0.0000 C   0  0
   12.3235  -21.7696    0.0000 C   0  0
   12.8080  -21.1043    0.0000 C   0  0
   12.4757  -20.3537    0.0000 C   0  0
   11.6588  -20.2683    0.0000 C   0  0
   11.1744  -20.9335    0.0000 C   0  0
   13.6221  -21.1894    0.0000 O   0  0
   14.0307  -21.9013    0.0000 C   0  0
   14.8520  -21.9013    0.0000 C   0  0
   15.2647  -22.6132    0.0000 C   0  0
   16.0860  -22.6132    0.0000 N   0  0
   16.4946  -21.9013    0.0000 C   0  0
   16.0860  -21.1894    0.0000 C   0  0
   15.2647  -21.1894    0.0000 C   0  0
   11.2113  -24.5111    0.0000 S   0  0
  1  2  2  0
  2  3  1  0
  3  4  2  0
  4  5  1  0
  5  6  2  0
  6  1  1  0
  7  5  1  0
  8  7  1  0
  9  8  2  0
  4  9  1  0
  9 10  1  0
 10 11  1  0
 11 12  1  0
 12 13  1  0
 13  8  1  0
 13 14  1  0
 14 15  2  0
 15 16  1  0
 16 17  2  0
 17 18  1  0
 18 19  2  0
 19 14  1  0
 16 20  1  0
 20 21  1  0
 21 22  1  0
 22 23  2  0
 23 24  1  0
 24 25  2  0
 25 26  1  0
 26 27  2  0
 27 22  1  0
 11 28  2  0
M  END
> <ChEMBL ID>
CHEMBL3314490

> <Compound name>


> <Dataset>
Training

> <Observed>
Moderate

> <Predicted>
Moderate

$$$$
CHEMBL3314485
  SciTegic02271514412D

 29 33  0  0  0  0            999 V2000
    7.5259  -21.8531    0.0000 C   0  0
    7.5259  -22.6744    0.0000 C   0  0
    8.2336  -23.0872    0.0000 C   0  0
    8.9455  -22.6744    0.0000 C   0  0
    8.9455  -21.8531    0.0000 C   0  0
    8.2336  -21.4445    0.0000 C   0  0
    9.7268  -21.6006    0.0000 C   0  0
   10.2112  -22.2658    0.0000 C   0  0
    9.7268  -22.9311    0.0000 C   0  0
   10.0632  -23.6818    0.0000 N   0  0
   10.8801  -23.7671    0.0000 C   0  0
   11.3605  -23.1019    0.0000 N   0  0
   11.0281  -22.3512    0.0000 C   0  0
   11.5067  -21.6883    0.0000 C   0  0
   12.3235  -21.7737    0.0000 C   0  0
   12.8080  -21.1085    0.0000 C   0  0
   12.4757  -20.3578    0.0000 C   0  0
   11.6588  -20.2724    0.0000 C   0  0
   11.1744  -20.9376    0.0000 C   0  0
   13.6221  -21.1936    0.0000 O   0  0
   14.0307  -21.9054    0.0000 C   0  0
   14.8520  -21.9054    0.0000 C   0  0
   15.2647  -22.6173    0.0000 C   0  0
   16.0860  -22.6173    0.0000 N   0  0
   16.4946  -21.9054    0.0000 C   0  0
   16.0860  -21.1936    0.0000 C   0  0
   15.2647  -21.1936    0.0000 C   0  0
   11.2113  -24.5153    0.0000 S   0  0
    9.9382  -20.8072    0.0000 O   0  0
  1  2  2  0
  2  3  1  0
  3  4  2  0
  4  5  1  0
  5  6  2  0
  6  1  1  0
  7  5  1  0
  8  7  1  0
  9  8  2  0
  4  9  1  0
  9 10  1  0
 10 11  1  0
 11 12  1  0
 12 13  1  0
 13  8  1  0
 13 14  1  0
 14 15  2  0
 15 16  1  0
 16 17  2  0
 17 18  1  0
 18 19  2  0
 19 14  1  0
 16 20  1  0
 20 21  1  0
 21 22  1  0
 22 23  2  0
 23 24  1  0
 24 25  2  0
 25 26  1  0
 26 27  2  0
 27 22  1  0
 11 28  2  0
  7 29  2  0
M  END
> <ChEMBL ID>
CHEMBL3314485

> <Compound name>


> <Dataset>
Training

> <Observed>
Moderate

> <Predicted>
Moderate

$$$$
CHEMBL3314486
  SciTegic02271514412D

 29 33  0  0  0  0            999 V2000
    8.1656   -7.4491    0.0000 C   0  0
    8.1656   -8.2663    0.0000 C   0  0
    8.8733   -8.6749    0.0000 C   0  0
    9.5810   -8.2663    0.0000 C   0  0
    9.5810   -7.4491    0.0000 C   0  0
    8.8733   -7.0405    0.0000 C   0  0
   10.3582   -7.1966    0.0000 C   0  0
   10.8385   -7.8577    0.0000 C   0  0
   10.3582   -8.5188    0.0000 C   0  0
   10.6905   -9.2653    0.0000 N   0  0
   11.5033   -9.3507    0.0000 C   0  0
   11.9837   -8.6896    0.0000 N   0  0
   11.6513   -7.9431    0.0000 C   0  0
   12.1299   -7.2843    0.0000 C   0  0
   12.9426   -7.3697    0.0000 C   0  0
   13.4229   -6.7086    0.0000 C   0  0
   13.0906   -5.9620    0.0000 C   0  0
   12.2779   -5.8766    0.0000 C   0  0
   11.7976   -6.5377    0.0000 C   0  0
   14.2329   -6.7937    0.0000 O   0  0
   14.6415   -7.5014    0.0000 C   0  0
   15.4587   -7.5014    0.0000 C   0  0
   15.8673   -8.2091    0.0000 N   0  0
   16.6845   -8.2091    0.0000 C   0  0
   17.0931   -7.5014    0.0000 C   0  0
   16.6845   -6.7937    0.0000 C   0  0
   15.8673   -6.7937    0.0000 C   0  0
   11.8345  -10.0947    0.0000 S   0  0
   10.5697   -6.4073    0.0000 O   0  0
  1  2  2  0
  2  3  1  0
  3  4  2  0
  4  5  1  0
  5  6  2  0
  6  1  1  0
  7  5  1  0
  8  7  1  0
  9  8  2  0
  4  9  1  0
  9 10  1  0
 10 11  1  0
 11 12  1  0
 12 13  1  0
 13  8  1  0
 13 14  1  0
 14 15  2  0
 15 16  1  0
 16 17  2  0
 17 18  1  0
 18 19  2  0
 19 14  1  0
 16 20  1  0
 20 21  1  0
 21 22  1  0
 22 23  2  0
 23 24  1  0
 24 25  2  0
 25 26  1  0
 26 27  2  0
 27 22  1  0
 11 28  2  0
  7 29  2  0
M  END
> <ChEMBL ID>
CHEMBL3314486

> <Compound name>


> <Dataset>
Training

> <Observed>
Moderate

> <Predicted>
Moderate

$$$$
CHEMBL3314487
  SciTegic02271514412D

 26 29  0  0  0  0            999 V2000
    7.3401  -22.7198    0.0000 C   0  0
    7.3401  -23.5412    0.0000 C   0  0
    8.0479  -23.9539    0.0000 C   0  0
    8.7597  -23.5412    0.0000 C   0  0
    8.7597  -22.7198    0.0000 C   0  0
    8.0479  -22.3112    0.0000 C   0  0
    9.5410  -22.4674    0.0000 O   0  0
   10.0255  -23.1326    0.0000 C   0  0
    9.5410  -23.7978    0.0000 C   0  0
    9.8775  -24.5485    0.0000 N   0  0
   10.6943  -24.6339    0.0000 C   0  0
   11.1748  -23.9686    0.0000 N   0  0
   10.8423  -23.2179    0.0000 C   0  0  2  0  0  0
   11.3210  -22.5550    0.0000 C   0  0
   12.1378  -22.6404    0.0000 C   0  0
   12.6223  -21.9752    0.0000 C   0  0
   12.2899  -21.2245    0.0000 C   0  0
   11.4731  -21.1391    0.0000 C   0  0
   10.9886  -21.8043    0.0000 C   0  0
   13.4363  -22.0603    0.0000 O   0  0
   13.8449  -22.7721    0.0000 C   0  0
   14.6663  -22.7721    0.0000 C   0  0
   15.0790  -23.4840    0.0000 C   0  0
   15.9003  -23.4840    0.0000 O   0  0
   16.3089  -24.1959    0.0000 C   0  0
   11.0256  -25.3820    0.0000 S   0  0
  1  2  2  0
  2  3  1  0
  3  4  2  0
  4  5  1  0
  5  6  2  0
  6  1  1  0
  7  5  1  0
  8  7  1  0
  9  8  2  0
  4  9  1  0
  9 10  1  0
 10 11  1  0
 11 12  1  0
 12 13  1  0
 13  8  1  0
 13 14  1  1
 14 15  2  0
 15 16  1  0
 16 17  2  0
 17 18  1  0
 18 19  2  0
 19 14  1  0
 16 20  1  0
 20 21  1  0
 21 22  1  0
 22 23  1  0
 23 24  1  0
 24 25  1  0
 11 26  2  0
M  END
> <ChEMBL ID>
CHEMBL3314487

> <Compound name>


> <Dataset>
Test

> <Observed>
Moderate

> <Predicted>
Moderate

$$$$
CHEMBL1163672
  SciTegic01161211212D

 24 26  0  0  0  0            999 V2000
   20.4618   -7.7499    0.0000 C   0  0
   20.4618   -8.5749    0.0000 C   0  0
   21.1738   -8.9832    0.0000 N   0  0
   21.8858   -8.5749    0.0000 C   0  0
   21.8858   -7.7499    0.0000 C   0  0
   21.1738   -7.3332    0.0000 C   0  0
   21.1738   -6.5082    0.0000 C   0  0
   21.8883   -6.0957    0.0000 O   0  0
   20.4593   -6.0957    0.0000 C   0  0
   20.4638   -5.2655    0.0000 C   0  0
   19.7502   -4.8530    0.0000 C   0  0
   19.0347   -5.2656    0.0000 C   0  0
   19.0374   -6.0949    0.0000 C   0  0
   19.7516   -6.5035    0.0000 C   0  0
   18.3197   -4.8540    0.0000 F   0  0
   21.1738   -9.8082    0.0000 C   0  0
   20.4593  -10.2207    0.0000 O   0  0
   21.8883  -10.2207    0.0000 C   0  0
   21.8840  -11.0468    0.0000 C   0  0
   22.5976  -11.4592    0.0000 C   0  0
   23.3131  -11.0466    0.0000 C   0  0
   23.3104  -10.2174    0.0000 C   0  0
   22.5962   -9.8087    0.0000 C   0  0
   24.0234   -9.8023    0.0000 Cl  0  0
  1  2  1  0
  1  6  1  0
  2  3  1  0
  3  4  1  0
  4  5  1  0
  5  6  1  0
  6  7  1  0
  7  8  2  0
  7  9  1  0
  9 10  2  0
 10 11  1  0
 11 12  2  0
 12 13  1  0
 13 14  2  0
 14  9  1  0
 12 15  1  0
  3 16  1  0
 16 17  2  0
 16 18  1  0
 18 19  2  0
 19 20  1  0
 20 21  2  0
 21 22  1  0
 22 23  2  0
 23 18  1  0
 22 24  1  0
M  END
> <ChEMBL ID>
CHEMBL1163672

> <Compound name>


> <Dataset>
Training

> <Observed>
Stable

> <Predicted>
Stable

$$$$
CHEMBL1163680
  SciTegic01161211212D

 25 27  0  0  0  0            999 V2000
    8.1333  -23.4083    0.0000 C   0  0
    8.1333  -24.2333    0.0000 C   0  0
    8.8454  -24.6417    0.0000 N   0  0
    9.5574  -24.2333    0.0000 C   0  0
    9.5574  -23.4083    0.0000 C   0  0
    8.8454  -22.9917    0.0000 C   0  0
    8.8454  -22.1667    0.0000 C   0  0
    9.5598  -21.7542    0.0000 O   0  0
    8.1309  -21.7542    0.0000 C   0  0
    8.1354  -20.9239    0.0000 C   0  0
    7.4217  -20.5115    0.0000 C   0  0
    6.7063  -20.9241    0.0000 C   0  0
    6.7089  -21.7533    0.0000 C   0  0
    7.4232  -22.1620    0.0000 C   0  0
    5.9913  -20.5125    0.0000 F   0  0
    8.8454  -25.4667    0.0000 C   0  0
    8.1309  -25.8792    0.0000 O   0  0
    9.5598  -25.8792    0.0000 C   0  0
    9.5556  -26.7052    0.0000 C   0  0
   10.2692  -27.1177    0.0000 C   0  0
   10.9846  -26.7051    0.0000 C   0  0
   10.9820  -25.8758    0.0000 C   0  0
   10.2678  -25.4672    0.0000 C   0  0
   11.6950  -25.4608    0.0000 F   0  0
   10.2688  -27.9427    0.0000 F   0  0
  5  6  1  0
 12 13  1  0
 13 14  2  0
 14  9  1  0
  6  7  1  0
 12 15  1  0
  1  2  1  0
  3 16  1  0
  7  8  2  0
 16 17  2  0
  1  6  1  0
 16 18  1  0
  7  9  1  0
 18 19  2  0
  2  3  1  0
 19 20  1  0
  9 10  2  0
 20 21  2  0
  3  4  1  0
 21 22  1  0
 10 11  1  0
 22 23  2  0
 23 18  1  0
  4  5  1  0
 22 24  1  0
 11 12  2  0
 20 25  1  0
M  END
> <ChEMBL ID>
CHEMBL1163680

> <Compound name>


> <Dataset>
Training

> <Observed>
Stable

> <Predicted>
Stable

$$$$
CHEMBL1163685
  SciTegic01161211212D

 25 27  0  0  0  0            999 V2000
   -2.5799    0.5668    0.0000 C   0  0
   -2.5799   -0.2582    0.0000 C   0  0
   -1.8679   -0.6665    0.0000 N   0  0
   -1.1559   -0.2582    0.0000 C   0  0
   -1.1559    0.5668    0.0000 C   0  0
   -1.8679    0.9835    0.0000 C   0  0
   -1.8679    1.8085    0.0000 C   0  0
   -1.1534    2.2210    0.0000 O   0  0
   -2.5823    2.2210    0.0000 C   0  0
   -2.5779    3.0512    0.0000 C   0  0
   -3.2915    3.4636    0.0000 C   0  0
   -4.0069    3.0511    0.0000 C   0  0
   -4.0043    2.2218    0.0000 C   0  0
   -3.2901    1.8131    0.0000 C   0  0
   -4.7220    3.4626    0.0000 F   0  0
   -1.8679   -1.4915    0.0000 C   0  0
   -2.5823   -1.9040    0.0000 O   0  0
   -1.1534   -1.9040    0.0000 C   0  0
   -1.1577   -2.7301    0.0000 C   0  0
   -0.4440   -3.1425    0.0000 C   0  0
    0.2714   -2.7300    0.0000 C   0  0
    0.2688   -1.9007    0.0000 C   0  0
   -0.4455   -1.4920    0.0000 C   0  0
   -0.4485   -0.6670    0.0000 O   0  0
    0.2645   -0.2519    0.0000 C   0  0
  1  2  1  0
  1  6  1  0
  2  3  1  0
  3  4  1  0
  4  5  1  0
  5  6  1  0
  6  7  1  0
  7  8  2  0
  7  9  1  0
  9 10  2  0
 10 11  1  0
 11 12  2  0
 12 13  1  0
 13 14  2  0
 14  9  1  0
 12 15  1  0
  3 16  1  0
 16 17  2  0
 16 18  1  0
 18 19  2  0
 19 20  1  0
 20 21  2  0
 21 22  1  0
 22 23  2  0
 23 18  1  0
 23 24  1  0
 24 25  1  0
M  END
> <ChEMBL ID>
CHEMBL1163685

> <Compound name>


> <Dataset>
Training

> <Observed>
Stable

> <Predicted>
Stable

$$$$
CHEMBL87045
  SciTegic12231509382D

 20 23  0  0  1  0            999 V2000
    4.6632   -3.3348    0.0000 N   0  0
    4.4250   -2.0155    0.0000 N   0  0
    2.4736   -2.6110    0.0000 C   0  0
    3.2523   -2.8859    0.0000 C   0  0
    2.6293   -3.4264    0.0000 C   0  0
    1.6491   -2.6110    0.0000 C   0  0
    2.6293   -1.8048    0.0000 C   0  0
    4.0769   -2.7393    0.0000 C   0  0
    1.2368   -3.3256    0.0000 C   0  0
    1.9881   -1.2643    0.0000 C   0  0
    1.2368   -1.8964    0.0000 C   0  0
    3.3898   -1.5208    0.0000 C   0  0
    5.3779   -2.9317    0.0000 C   0  0
    5.2496   -2.1255    0.0000 C   0  0
    0.4214   -3.3256    0.0000 C   0  0
    2.1255   -0.4489    0.0000 C   0  0
    0.4214   -1.8964    0.0000 C   0  0
    3.5455   -0.6963    0.0000 C   0  0
    0.0000   -2.6110    0.0000 C   0  0
    2.9042   -0.1740    0.0000 C   0  0
  1  8  2  0
  1 13  1  0
  2  8  1  0
  2 14  1  0
  3  4  1  0
  3  5  1  0
  3  6  1  0
  3  7  1  0
  4  5  1  0
  4  8  1  0
  6  9  2  0
  6 11  1  0
  7 10  2  0
  7 12  1  0
  9 15  1  0
 10 16  1  0
 11 17  2  0
 12 18  2  0
 13 14  1  0
 15 19  2  0
 16 20  2  0
 17 19  1  0
 18 20  1  0
M  END
> <ChEMBL ID>
CHEMBL87045

> <Compound name>
MIBEFRADIL

> <Dataset>
Training

> <Observed>
Moderate

> <Predicted>
Moderate

$$$$
CHEMBL87543
  SciTegic06231415402D

 26 28  0  0  0  0            999 V2000
    3.4917   -6.9292    0.0000 C   0  0
    4.2042   -7.3417    0.0000 N   0  0
    4.2042   -9.8250    0.0000 N   0  0
    4.2042   -8.1667    0.0000 C   0  0
    3.4917   -6.1042    0.0000 C   0  0
    4.9167   -6.9250    0.0000 C   0  0
    2.7792   -7.3417    0.0000 O   0  0
    3.4917   -8.5792    0.0000 C   0  0
    4.9292   -8.5792    0.0000 C   0  0
    4.9292   -9.4125    0.0000 C   0  0
    3.4917   -9.4125    0.0000 C   0  0
    5.6292   -7.3417    0.0000 C   0  0
    4.9167   -6.1042    0.0000 C   0  0
    4.2042  -10.6500    0.0000 C   0  0
    6.3417   -6.1042    0.0000 C   0  0
    2.7750   -5.6917    0.0000 C   0  0
    6.3417   -6.9292    0.0000 C   0  0
    5.6250   -5.6917    0.0000 C   0  0
    7.0542   -5.6875    0.0000 Cl  0  0
    4.9167  -11.0625    0.0000 C   0  0
    3.4917  -11.0625    0.0000 C   0  0
    2.0667   -6.1042    0.0000 C   0  0
    2.7792   -4.8667    0.0000 C   0  0
    2.0667   -4.4542    0.0000 C   0  0
    1.3542   -5.7000    0.0000 C   0  0
    1.3500   -4.8667    0.0000 C   0  0
  2  1  1  0
  3 10  1  0
  4  2  1  0
  5  1  1  0
  6  2  1  0
  7  1  2  0
  8  4  1  0
  9  4  1  0
 10  9  1  0
 11  8  1  0
 12  6  2  0
 13  6  1  0
 14  3  1  0
 15 18  1  0
 16  5  1  0
 17 12  1  0
 18 13  2  0
 19 15  1  0
 20 14  1  0
 21 14  1  0
 22 16  1  0
 23 16  2  0
 24 23  1  0
 25 22  2  0
 26 24  2  0
 17 15  2  0
 11  3  1  0
 25 26  1  0
M  END
> <ChEMBL ID>
CHEMBL87543

> <Compound name>


> <Dataset>
Training

> <Observed>
Moderate

> <Predicted>
Moderate

$$$$
CHEMBL99946
  SciTegic12231509382D

 18 19  0  0  0  0            999 V2000
  -14.2607    7.9897    0.0000 C   0  0
  -14.6732    7.2752    0.0000 C   0  0  2  0  0  0
  -13.8482    7.2752    0.0000 C   0  0  2  0  0  0
  -15.3877    7.6877    0.0000 C   0  0
  -13.8482    6.4502    0.0000 C   0  0
  -13.1338    7.6877    0.0000 C   0  0
  -12.4193    7.2752    0.0000 N   0  0
  -13.1338    8.5127    0.0000 O   0  0
  -11.7048    7.6877    0.0000 C   0  0
  -12.4193    6.4502    0.0000 C   0  0
  -11.7048    6.0377    0.0000 C   0  0
  -10.9904    7.2752    0.0000 C   0  0
  -16.1021    7.2752    0.0000 N   0  0
  -14.5627    6.0377    0.0000 C   0  0
  -14.5627    5.2127    0.0000 C   0  0
  -13.8482    4.8002    0.0000 C   0  0
  -13.1337    5.2127    0.0000 C   0  0
  -13.1337    6.0377    0.0000 C   0  0
  1  2  1  0
  2  3  1  0
  3  1  1  0
  2  4  1  6
  3  5  1  1
  3  6  1  0
  6  7  1  0
  6  8  2  0
  7  9  1  0
  7 10  1  0
 10 11  1  0
  9 12  1  0
  4 13  1  0
  5 14  1  0
  5 18  2  0
 14 15  2  0
 15 16  1  0
 16 17  2  0
 17 18  1  0
M  END
> <ChEMBL ID>
CHEMBL99946

> <Compound name>
GEMCITABINE

> <Dataset>
Training

> <Observed>
Stable

> <Predicted>
Stable

$$$$
CHEMBL3347528
  SciTegic03041510302D

 26 29  0  0  0  0            999 V2000
    4.8858   -5.9080    0.0000 C   0  0
    4.8847   -6.7353    0.0000 C   0  0
    5.5994   -7.1482    0.0000 C   0  0
    5.5976   -5.4952    0.0000 C   0  0
    6.3130   -5.9044    0.0000 C   0  0
    6.3132   -6.7353    0.0000 C   0  0
    7.1037   -6.9919    0.0000 S   0  0
    7.1033   -5.6474    0.0000 C   0  0
    7.5888   -6.3207    0.0000 C   0  0
    8.4128   -6.2361    0.0000 C   0  0
    8.7522   -5.4787    0.0000 N   0  0
    8.2615   -4.8051    0.0000 C   0  0
    7.4392   -4.8932    0.0000 N   0  0
    8.8961   -6.9046    0.0000 N   0  0
    4.1699   -7.1472    0.0000 C   0  0
    3.4575   -6.7328    0.0000 C   0  0
    2.7431   -7.1440    0.0000 C   0  0
    2.7420   -7.9698    0.0000 C   0  0
    3.4612   -8.3827    0.0000 C   0  0
    4.1725   -7.9691    0.0000 C   0  0
    2.0292   -6.7306    0.0000 N   0  0
    1.3143   -7.1421    0.0000 C   0  0
    0.6004   -6.7287    0.0000 N   0  0
    1.3133   -7.9671    0.0000 O   0  0
   -0.1187   -7.1403    0.0000 C   0  0
   -0.8297   -6.7269    0.0000 C   0  0
  1  2  2  0
  2  3  1  0
  3  6  2  0
  5  4  2  0
  4  1  1  0
  5  6  1  0
  6  7  1  0
  7  9  1  0
  8  5  1  0
  8  9  2  0
  9 10  1  0
 10 11  2  0
 11 12  1  0
 12 13  2  0
 13  8  1  0
 10 14  1  0
  2 15  1  0
 15 16  2  0
 16 17  1  0
 17 18  2  0
 18 19  1  0
 19 20  2  0
 20 15  1  0
 17 21  1  0
 21 22  1  0
 22 23  1  0
 22 24  2  0
 23 25  1  0
 25 26  1  0
M  END
> <ChEMBL ID>
CHEMBL3347528

> <Compound name>


> <Dataset>
Training

> <Observed>
Moderate

> <Predicted>
Moderate

$$$$
CHEMBL3319524
  SciTegic02271514512D

 33 35  0  0  0  0            999 V2000
   13.1617   -3.7764    0.0000 O   0  0
   13.9789   -3.7805    0.0000 S   0  0
   13.5739   -3.0708    0.0000 O   0  0
   13.2800   -5.0104    0.0000 C   0  0
   13.2789   -5.8300    0.0000 N   0  0
   13.9869   -6.2389    0.0000 C   0  0
   14.6966   -5.8295    0.0000 C   0  0
   14.6937   -5.0068    0.0000 C   0  0
   13.9851   -4.6016    0.0000 C   0  0
   13.9867   -7.0561    0.0000 N   0  0
   14.6892   -3.3737    0.0000 N   0  0
   15.4023   -3.7801    0.0000 C   0  0
   16.1067   -3.3728    0.0000 C   0  0
   16.1084   -2.5553    0.0000 N   0  0
   15.3997   -2.1466    0.0000 C   0  0
   14.6891   -2.5555    0.0000 C   0  0
   16.8137   -2.1498    0.0000 C   0  0
   17.5214   -2.5606    0.0000 C   0  0
   18.2289   -2.1533    0.0000 C   0  0
   18.2300   -1.3352    0.0000 C   0  0
   17.5177   -0.9262    0.0000 C   0  0
   16.8130   -1.3359    0.0000 N   0  0
   18.9375   -0.9263    0.0000 C   0  0
   19.6454   -1.3345    0.0000 C   0  0
   18.9371   -0.1091    0.0000 C   0  0
   19.6415   -0.5118    0.0000 O   0  0
   19.6459   -2.1517    0.0000 F   0  0
   20.3529   -0.9255    0.0000 F   0  0
   20.3472   -1.7417    0.0000 F   0  0
   19.6446    0.3027    0.0000 F   0  0
   18.2291    0.3034    0.0000 F   0  0
   18.9316    0.7099    0.0000 F   0  0
   17.5199   -3.3778    0.0000 Br  0  0
  2  1  2  0
  3  2  2  0
  4  5  2  0
  5  6  1  0
  6  7  2  0
  7  8  1  0
  8  9  2  0
  9  4  1  0
  6 10  1  0
  9  2  1  0
  2 11  1  0
 11 12  1  0
 11 16  1  0
 12 13  1  0
 13 14  1  0
 14 15  1  0
 15 16  1  0
 17 18  2  0
 18 19  1  0
 19 20  2  0
 20 21  1  0
 21 22  2  0
 22 17  1  0
 14 17  1  0
 20 23  1  0
 23 24  1  0
 23 25  1  0
 23 26  1  0
 24 27  1  0
 24 28  1  0
 24 29  1  0
 25 30  1  0
 25 31  1  0
 25 32  1  0
 18 33  1  0
M  END
> <ChEMBL ID>
CHEMBL3319524

> <Compound name>


> <Dataset>
Training

> <Observed>
Stable

> <Predicted>
Stable

$$$$
CHEMBL3319536
  SciTegic02271514512D

 41 44  0  0  0  0            999 V2000
   22.9020  -21.2552    0.0000 O   0  0
   23.7192  -21.2594    0.0000 S   0  0
   23.3142  -20.5496    0.0000 O   0  0
   23.0203  -22.4892    0.0000 C   0  0
   23.0191  -23.3088    0.0000 N   0  0
   23.7272  -23.7177    0.0000 C   0  0
   24.4368  -23.3083    0.0000 C   0  0
   24.4340  -22.4856    0.0000 C   0  0
   23.7254  -22.0804    0.0000 C   0  0
   23.7270  -24.5349    0.0000 N   0  0
   24.4294  -20.8525    0.0000 N   0  0
   25.1425  -21.2589    0.0000 C   0  0
   25.8469  -20.8516    0.0000 C   0  0
   25.8487  -20.0341    0.0000 N   0  0
   25.1399  -19.6254    0.0000 C   0  0
   24.4294  -20.0343    0.0000 C   0  0
   26.5540  -19.6286    0.0000 C   0  0
   27.2616  -20.0395    0.0000 C   0  0
   27.9692  -19.6321    0.0000 C   0  0
   27.9703  -18.8140    0.0000 C   0  0
   27.2579  -18.4050    0.0000 C   0  0
   26.5533  -18.8147    0.0000 N   0  0
   28.6778  -18.4051    0.0000 C   0  0
   29.3857  -18.8133    0.0000 C   0  0
   28.6773  -17.5879    0.0000 C   0  0
   29.3817  -17.9906    0.0000 O   0  0
   29.3861  -19.6305    0.0000 F   0  0
   30.0932  -18.4043    0.0000 F   0  0
   30.0875  -19.2205    0.0000 F   0  0
   29.3848  -17.1789    0.0000 F   0  0
   27.9694  -17.1797    0.0000 F   0  0
   28.6719  -16.7689    0.0000 F   0  0
   27.2621  -20.8523    0.0000 C   0  0
   26.6073  -21.3307    0.0000 C   0  0
   26.8590  -22.1037    0.0000 N   0  0
   27.6719  -22.1032    0.0000 N   0  0
   27.9225  -21.3300    0.0000 C   0  0
   26.3790  -22.7651    0.0000 C   0  0
   25.5662  -22.6801    0.0000 C   0  0
   26.7118  -23.5114    0.0000 C   0  0
   25.7952  -23.3395    0.0000 C   0  0
  2  1  2  0
  3  2  2  0
  4  5  2  0
  5  6  1  0
  6  7  2  0
  7  8  1  0
  8  9  2  0
  9  4  1  0
  6 10  1  0
  9  2  1  0
  2 11  1  0
 11 12  1  0
 11 16  1  0
 12 13  1  0
 13 14  1  0
 14 15  1  0
 15 16  1  0
 17 18  2  0
 18 19  1  0
 19 20  2  0
 20 21  1  0
 21 22  2  0
 22 17  1  0
 14 17  1  0
 20 23  1  0
 23 24  1  0
 23 25  1  0
 23 26  1  0
 24 27  1  0
 24 28  1  0
 24 29  1  0
 25 30  1  0
 25 31  1  0
 25 32  1  0
 18 33  1  0
 33 34  2  0
 34 35  1  0
 35 36  1  0
 36 37  2  0
 37 33  1  0
 35 38  1  0
 38 39  1  0
 38 40  1  0
 38 41  1  0
M  END
> <ChEMBL ID>
CHEMBL3319536

> <Compound name>


> <Dataset>
Training

> <Observed>
Moderate

> <Predicted>
Moderate

$$$$
CHEMBL3319543
  SciTegic02271514512D

 39 42  0  0  0  0            999 V2000
   12.4436   -3.3596    0.0000 O   0  0
   13.2608   -3.3637    0.0000 S   0  0
   12.8558   -2.6539    0.0000 O   0  0
   12.5619   -4.5936    0.0000 C   0  0
   12.5607   -5.4131    0.0000 N   0  0
   13.2688   -5.8221    0.0000 C   0  0
   13.9784   -5.4126    0.0000 C   0  0
   13.9756   -4.5900    0.0000 C   0  0
   13.2670   -4.1847    0.0000 C   0  0
   13.2686   -6.6393    0.0000 N   0  0
   13.9710   -2.9568    0.0000 N   0  0
   14.6841   -3.3632    0.0000 C   0  0
   15.3885   -2.9560    0.0000 C   0  0
   15.3903   -2.1384    0.0000 N   0  0
   14.6815   -1.7298    0.0000 C   0  0
   13.9710   -2.1387    0.0000 C   0  0
   16.0956   -1.7329    0.0000 C   0  0
   16.8032   -2.1438    0.0000 C   0  0
   17.5108   -1.7364    0.0000 C   0  0
   17.5119   -0.9184    0.0000 C   0  0
   16.7995   -0.5094    0.0000 C   0  0
   16.0949   -0.9191    0.0000 N   0  0
   18.2194   -0.5094    0.0000 C   0  0
   18.9273   -0.9176    0.0000 C   0  0
   18.2189    0.3113    0.0000 C   0  0
   18.9233   -0.0949    0.0000 O   0  0
   18.9277   -1.7348    0.0000 F   0  0
   19.6348   -0.5087    0.0000 F   0  0
   19.6291   -1.3248    0.0000 F   0  0
   18.9264    0.7195    0.0000 F   0  0
   17.5110    0.7203    0.0000 F   0  0
   18.2135    1.1267    0.0000 F   0  0
   16.8037   -2.9567    0.0000 C   0  0
   16.0981   -3.3594    0.0000 C   0  0
   16.0983   -4.1715    0.0000 C   0  0
   16.8030   -4.5784    0.0000 C   0  0
   17.5091   -4.1672    0.0000 C   0  0
   17.5055   -3.3564    0.0000 C   0  0
   18.2184   -4.5729    0.0000 F   0  0
  2  1  2  0
  3  2  2  0
  4  5  2  0
  5  6  1  0
  6  7  2  0
  7  8  1  0
  8  9  2  0
  9  4  1  0
  6 10  1  0
  9  2  1  0
  2 11  1  0
 11 12  1  0
 11 16  1  0
 12 13  1  0
 13 14  1  0
 14 15  1  0
 15 16  1  0
 17 18  2  0
 18 19  1  0
 19 20  2  0
 20 21  1  0
 21 22  2  0
 22 17  1  0
 14 17  1  0
 20 23  1  0
 23 24  1  0
 23 25  1  0
 23 26  1  0
 24 27  1  0
 24 28  1  0
 24 29  1  0
 25 30  1  0
 25 31  1  0
 25 32  1  0
 18 33  1  0
 33 34  2  0
 34 35  1  0
 35 36  2  0
 36 37  1  0
 37 38  2  0
 38 33  1  0
 37 39  1  0
M  END
> <ChEMBL ID>
CHEMBL3319543

> <Compound name>


> <Dataset>
Training

> <Observed>
Moderate

> <Predicted>
Moderate

$$$$
CHEMBL3319551
  SciTegic02271514512D

 39 42  0  0  0  0            999 V2000
   18.7294  -18.1763    0.0000 O   0  0
   19.5466  -18.1804    0.0000 S   0  0
   19.1415  -17.4707    0.0000 O   0  0
   18.8476  -19.4103    0.0000 C   0  0
   18.8465  -20.2299    0.0000 N   0  0
   19.5545  -20.6388    0.0000 C   0  0
   20.2642  -20.2294    0.0000 C   0  0
   20.2614  -19.4067    0.0000 C   0  0
   19.5527  -19.0015    0.0000 C   0  0
   19.5543  -21.4560    0.0000 N   0  0
   20.2568  -17.7736    0.0000 N   0  0
   20.9699  -18.1800    0.0000 C   0  0
   21.6743  -17.7727    0.0000 C   0  0
   21.6761  -16.9552    0.0000 N   0  0
   20.9673  -16.5465    0.0000 C   0  0
   20.2568  -16.9554    0.0000 C   0  0
   22.3813  -16.5497    0.0000 C   0  0
   23.0890  -16.9605    0.0000 C   0  0
   23.7966  -16.5532    0.0000 C   0  0
   23.7977  -15.7351    0.0000 C   0  0
   23.0853  -15.3261    0.0000 C   0  0
   22.3807  -15.7358    0.0000 N   0  0
   24.5051  -15.3262    0.0000 C   0  0
   25.2131  -15.7344    0.0000 C   0  0
   24.5047  -14.5090    0.0000 C   0  0
   25.2091  -14.9117    0.0000 O   0  0
   25.2135  -16.5516    0.0000 F   0  0
   25.9206  -15.3254    0.0000 F   0  0
   25.9149  -16.1416    0.0000 F   0  0
   25.2122  -14.1000    0.0000 F   0  0
   23.7968  -14.1007    0.0000 F   0  0
   24.4992  -13.6900    0.0000 F   0  0
   23.0895  -17.7734    0.0000 C   0  0
   22.3839  -18.1761    0.0000 C   0  0
   22.3840  -18.9882    0.0000 N   0  0
   23.0888  -19.3951    0.0000 C   0  0
   23.7948  -18.9839    0.0000 C   0  0
   23.7913  -18.1731    0.0000 C   0  0
   24.5042  -19.3896    0.0000 F   0  0
  2  1  2  0
  3  2  2  0
  4  5  2  0
  5  6  1  0
  6  7  2  0
  7  8  1  0
  8  9  2  0
  9  4  1  0
  6 10  1  0
  9  2  1  0
  2 11  1  0
 11 12  1  0
 11 16  1  0
 12 13  1  0
 13 14  1  0
 14 15  1  0
 15 16  1  0
 17 18  2  0
 18 19  1  0
 19 20  2  0
 20 21  1  0
 21 22  2  0
 22 17  1  0
 14 17  1  0
 20 23  1  0
 23 24  1  0
 23 25  1  0
 23 26  1  0
 24 27  1  0
 24 28  1  0
 24 29  1  0
 25 30  1  0
 25 31  1  0
 25 32  1  0
 18 33  1  0
 33 34  2  0
 34 35  1  0
 35 36  2  0
 36 37  1  0
 37 38  2  0
 38 33  1  0
 37 39  1  0
M  END
> <ChEMBL ID>
CHEMBL3319551

> <Compound name>


> <Dataset>
Training

> <Observed>
Moderate

> <Predicted>
Moderate

$$$$
CHEMBL3319556
  SciTegic02271514512D

 41 45  0  0  0  0            999 V2000
   -1.0112   -2.5300    0.0000 O   0  0
   -0.1940   -2.5341    0.0000 S   0  0
   -0.6062   -1.8243    0.0000 O   0  0
   -0.8983   -3.7640    0.0000 C   0  0
   -0.8972   -4.5835    0.0000 N   0  0
   -0.1937   -4.9925    0.0000 C   0  0
    0.5237   -4.5831    0.0000 C   0  0
    0.5208   -3.7604    0.0000 C   0  0
   -0.1919   -3.3551    0.0000 C   0  0
   -0.1935   -5.8097    0.0000 N   0  0
    0.5163   -2.1272    0.0000 N   0  0
    1.2294   -2.5336    0.0000 C   0  0
    1.9338   -2.1264    0.0000 C   0  0
    1.9355   -1.3089    0.0000 N   0  0
    1.2268   -0.9002    0.0000 C   0  0
    0.5162   -1.3091    0.0000 C   0  0
    2.6408   -0.9034    0.0000 C   0  0
    3.3485   -1.3142    0.0000 C   0  0
    4.0560   -0.9069    0.0000 C   0  0
    4.0571   -0.0888    0.0000 C   0  0
    3.3448    0.3237    0.0000 C   0  0
    2.6401   -0.0895    0.0000 N   0  0
    4.7646    0.3237    0.0000 C   0  0
    5.4725   -0.0881    0.0000 C   0  0
    4.7642    1.1409    0.0000 C   0  0
    5.4686    0.7346    0.0000 O   0  0
    5.4730   -0.9052    0.0000 F   0  0
    6.1800    0.3229    0.0000 F   0  0
    6.1743   -0.4953    0.0000 F   0  0
    5.4717    1.5491    0.0000 F   0  0
    4.0562    1.5498    0.0000 F   0  0
    4.7587    1.9563    0.0000 F   0  0
    3.3489   -2.1271    0.0000 C   0  0
    2.6434   -2.5298    0.0000 C   0  0
    4.0543   -3.3376    0.0000 C   0  0
    4.0507   -2.5268    0.0000 C   0  0
    3.3482   -3.7488    0.0000 C   0  0
    2.6422   -3.3397    0.0000 C   0  0
    2.0349   -3.8847    0.0000 C   0  0
    2.3656   -4.6307    0.0000 C   0  0
    3.1773   -4.5466    0.0000 S   0  0
  2  1  2  0
  3  2  2  0
  4  5  2  0
  5  6  1  0
  6  7  2  0
  7  8  1  0
  8  9  2  0
  9  4  1  0
  6 10  1  0
  9  2  1  0
  2 11  1  0
 11 12  1  0
 11 16  1  0
 12 13  1  0
 13 14  1  0
 14 15  1  0
 15 16  1  0
 17 18  2  0
 18 19  1  0
 19 20  2  0
 20 21  1  0
 21 22  2  0
 22 17  1  0
 14 17  1  0
 20 23  1  0
 23 24  1  0
 23 25  1  0
 23 26  1  0
 24 27  1  0
 24 28  1  0
 24 29  1  0
 25 30  1  0
 25 31  1  0
 25 32  1  0
 18 33  1  0
 33 34  2  0
 34 38  1  0
 37 35  1  0
 35 36  2  0
 36 33  1  0
 37 38  2  0
 38 39  1  0
 39 40  2  0
 40 41  1  0
 41 37  1  0
M  END
> <ChEMBL ID>
CHEMBL3319556

> <Compound name>


> <Dataset>
Training

> <Observed>
Moderate

> <Predicted>
Moderate

$$$$
CHEMBL3319563
  SciTegic02271514512D

 41 45  0  0  0  0            999 V2000
   19.1916  -10.3800    0.0000 O   0  0
   20.0088  -10.3841    0.0000 S   0  0
   19.6038   -9.6743    0.0000 O   0  0
   19.3099  -11.6140    0.0000 C   0  0
   19.3087  -12.4335    0.0000 N   0  0
   20.0168  -12.8425    0.0000 C   0  0
   20.7264  -12.4330    0.0000 C   0  0
   20.7236  -11.6104    0.0000 C   0  0
   20.0150  -11.2051    0.0000 C   0  0
   20.0166  -13.6597    0.0000 N   0  0
   20.7190   -9.9772    0.0000 N   0  0
   21.4322  -10.3836    0.0000 C   0  0
   22.1365   -9.9764    0.0000 C   0  0
   22.1383   -9.1589    0.0000 N   0  0
   21.4296   -8.7502    0.0000 C   0  0
   20.7190   -9.1591    0.0000 C   0  0
   22.8436   -8.7533    0.0000 C   0  0
   23.5513   -9.1642    0.0000 C   0  0
   24.2588   -8.7569    0.0000 C   0  0
   24.2599   -7.9388    0.0000 C   0  0
   23.5475   -7.5298    0.0000 C   0  0
   22.8429   -7.9395    0.0000 N   0  0
   24.9674   -7.5298    0.0000 C   0  0
   25.6753   -7.9380    0.0000 C   0  0
   24.9670   -6.7126    0.0000 C   0  0
   25.6714   -7.1153    0.0000 O   0  0
   25.6758   -8.7552    0.0000 F   0  0
   26.3828   -7.5291    0.0000 F   0  0
   26.3771   -8.3453    0.0000 F   0  0
   25.6744   -6.3037    0.0000 F   0  0
   24.2590   -6.3044    0.0000 F   0  0
   24.9615   -5.8937    0.0000 F   0  0
   23.5517   -9.9771    0.0000 C   0  0
   22.8462  -10.3798    0.0000 C   0  0
   23.5510  -11.5988    0.0000 C   0  0
   22.8450  -11.1897    0.0000 C   0  0
   24.2535  -10.3768    0.0000 C   0  0
   24.2601  -11.1905    0.0000 C   0  0
   25.0361  -11.4358    0.0000 N   0  0
   25.5091  -10.7735    0.0000 N   0  0
   25.0254  -10.1191    0.0000 C   0  0
  2  1  2  0
  3  2  2  0
  4  5  2  0
  5  6  1  0
  6  7  2  0
  7  8  1  0
  8  9  2  0
  9  4  1  0
  6 10  1  0
  9  2  1  0
  2 11  1  0
 11 12  1  0
 11 16  1  0
 12 13  1  0
 13 14  1  0
 14 15  1  0
 15 16  1  0
 17 18  2  0
 18 19  1  0
 19 20  2  0
 20 21  1  0
 21 22  2  0
 22 17  1  0
 14 17  1  0
 20 23  1  0
 23 24  1  0
 23 25  1  0
 23 26  1  0
 24 27  1  0
 24 28  1  0
 24 29  1  0
 25 30  1  0
 25 31  1  0
 25 32  1  0
 18 33  1  0
 33 34  2  0
 34 36  1  0
 35 38  1  0
 37 33  1  0
 35 36  2  0
 37 38  2  0
 38 39  1  0
 39 40  1  0
 40 41  2  0
 41 37  1  0
M  END
> <ChEMBL ID>
CHEMBL3319563

> <Compound name>


> <Dataset>
Training

> <Observed>
Moderate

> <Predicted>
Moderate

$$$$
CHEMBL3319564
  SciTegic02271514512D

 41 45  0  0  0  0            999 V2000
   -2.1049  -19.7529    0.0000 O   0  0
   -1.2877  -19.7570    0.0000 S   0  0
   -1.6999  -19.0473    0.0000 O   0  0
   -1.9920  -20.9869    0.0000 C   0  0
   -1.9909  -21.8065    0.0000 N   0  0
   -1.2874  -22.2154    0.0000 C   0  0
   -0.5773  -21.8060    0.0000 C   0  0
   -0.5745  -20.9833    0.0000 C   0  0
   -1.2856  -20.5781    0.0000 C   0  0
   -1.2872  -23.0326    0.0000 N   0  0
   -0.5782  -19.3502    0.0000 N   0  0
    0.1357  -19.7566    0.0000 C   0  0
    0.8400  -19.3493    0.0000 C   0  0
    0.8418  -18.5318    0.0000 N   0  0
    0.1331  -18.1231    0.0000 C   0  0
   -0.5781  -18.5320    0.0000 C   0  0
    1.5471  -18.1263    0.0000 C   0  0
    2.2548  -18.5371    0.0000 C   0  0
    2.9623  -18.1298    0.0000 C   0  0
    2.9634  -17.3117    0.0000 C   0  0
    2.2510  -16.9027    0.0000 C   0  0
    1.5464  -17.3124    0.0000 N   0  0
    3.6709  -16.9028    0.0000 C   0  0
    4.3788  -17.3110    0.0000 C   0  0
    3.6705  -16.0856    0.0000 C   0  0
    4.3749  -16.4883    0.0000 O   0  0
    4.3793  -18.1282    0.0000 F   0  0
    5.0863  -16.9020    0.0000 F   0  0
    5.0806  -17.7182    0.0000 F   0  0
    4.3779  -15.6766    0.0000 F   0  0
    2.9625  -15.6774    0.0000 F   0  0
    3.6650  -15.2666    0.0000 F   0  0
    2.2552  -19.3500    0.0000 C   0  0
    1.5968  -19.8311    0.0000 N   0  0
    2.9120  -19.8303    0.0000 C   0  0
    2.6614  -20.6036    0.0000 C   0  0
    1.8511  -20.6021    0.0000 C   0  0
    1.4465  -21.3019    0.0000 C   0  0
    1.8509  -22.0037    0.0000 C   0  0
    2.6643  -22.0013    0.0000 C   0  0
    3.0653  -21.3009    0.0000 C   0  0
  2  1  2  0
  3  2  2  0
  4  5  2  0
  5  6  1  0
  6  7  2  0
  7  8  1  0
  8  9  2  0
  9  4  1  0
  6 10  1  0
  9  2  1  0
  2 11  1  0
 11 12  1  0
 11 16  1  0
 12 13  1  0
 13 14  1  0
 14 15  1  0
 15 16  1  0
 17 18  2  0
 18 19  1  0
 19 20  2  0
 20 21  1  0
 21 22  2  0
 22 17  1  0
 14 17  1  0
 20 23  1  0
 23 24  1  0
 23 25  1  0
 23 26  1  0
 24 27  1  0
 24 28  1  0
 24 29  1  0
 25 30  1  0
 25 31  1  0
 25 32  1  0
 18 33  1  0
 33 34  1  0
 34 37  1  0
 36 35  1  0
 35 33  2  0
 36 37  2  0
 37 38  1  0
 38 39  2  0
 39 40  1  0
 40 41  2  0
 41 36  1  0
M  END
> <ChEMBL ID>
CHEMBL3319564

> <Compound name>


> <Dataset>
Training

> <Observed>
Stable

> <Predicted>
Stable

$$$$
CHEMBL3319562
  SciTegic02271514512D

 41 45  0  0  0  0            999 V2000
   10.6895  -11.2756    0.0000 O   0  0
   11.5067  -11.2797    0.0000 S   0  0
   11.1017  -10.5699    0.0000 O   0  0
   10.8078  -12.5096    0.0000 C   0  0
   10.8066  -13.3291    0.0000 N   0  0
   11.5147  -13.7381    0.0000 C   0  0
   12.2244  -13.3287    0.0000 C   0  0
   12.2215  -12.5060    0.0000 C   0  0
   11.5129  -12.1007    0.0000 C   0  0
   11.5145  -14.5553    0.0000 N   0  0
   12.2170  -10.8728    0.0000 N   0  0
   12.9301  -11.2792    0.0000 C   0  0
   13.6345  -10.8720    0.0000 C   0  0
   13.6362  -10.0545    0.0000 N   0  0
   12.9275   -9.6458    0.0000 C   0  0
   12.2169  -10.0547    0.0000 C   0  0
   14.3415   -9.6490    0.0000 C   0  0
   15.0492  -10.0598    0.0000 C   0  0
   15.7567   -9.6525    0.0000 C   0  0
   15.7578   -8.8344    0.0000 C   0  0
   15.0455   -8.4254    0.0000 C   0  0
   14.3408   -8.8351    0.0000 N   0  0
   16.4653   -8.4254    0.0000 C   0  0
   17.1732   -8.8336    0.0000 C   0  0
   16.4649   -7.6082    0.0000 C   0  0
   17.1693   -8.0110    0.0000 O   0  0
   17.1737   -9.6508    0.0000 F   0  0
   17.8807   -8.4247    0.0000 F   0  0
   17.8750   -9.2409    0.0000 F   0  0
   17.1724   -7.1993    0.0000 F   0  0
   15.7569   -7.2000    0.0000 F   0  0
   16.4594   -6.7893    0.0000 F   0  0
   15.0496  -10.8727    0.0000 C   0  0
   14.3441  -11.2754    0.0000 C   0  0
   14.3429  -12.0853    0.0000 C   0  0
   15.7514  -11.2724    0.0000 C   0  0
   15.7580  -12.0862    0.0000 C   0  0
   15.0506  -12.4950    0.0000 C   0  0
   15.2208  -13.2941    0.0000 N   0  0
   16.0334  -13.3792    0.0000 N   0  0
   16.3654  -12.6327    0.0000 C   0  0
  2  1  2  0
  3  2  2  0
  4  5  2  0
  5  6  1  0
  6  7  2  0
  7  8  1  0
  8  9  2  0
  9  4  1  0
  6 10  1  0
  9  2  1  0
  2 11  1  0
 11 12  1  0
 11 16  1  0
 12 13  1  0
 13 14  1  0
 14 15  1  0
 15 16  1  0
 17 18  2  0
 18 19  1  0
 19 20  2  0
 20 21  1  0
 21 22  2  0
 22 17  1  0
 14 17  1  0
 20 23  1  0
 23 24  1  0
 23 25  1  0
 23 26  1  0
 24 27  1  0
 24 28  1  0
 24 29  1  0
 25 30  1  0
 25 31  1  0
 25 32  1  0
 18 33  1  0
 33 34  2  0
 34 35  1  0
 36 33  1  0
 38 35  2  0
 36 37  2  0
 37 38  1  0
 38 39  1  0
 39 40  1  0
 40 41  2  0
 41 37  1  0
M  END
> <ChEMBL ID>
CHEMBL3319562

> <Compound name>


> <Dataset>
Training

> <Observed>
Moderate

> <Predicted>
Moderate

$$$$
CHEMBL3319565
  SciTegic02271514512D

 41 45  0  0  0  0            999 V2000
    5.8772  -20.6527    0.0000 O   0  0
    6.6944  -20.6568    0.0000 S   0  0
    6.2893  -19.9470    0.0000 O   0  0
    5.9954  -21.8867    0.0000 C   0  0
    5.9943  -22.7062    0.0000 N   0  0
    6.7023  -23.1152    0.0000 C   0  0
    7.4120  -22.7057    0.0000 C   0  0
    7.4092  -21.8831    0.0000 C   0  0
    6.7006  -21.4778    0.0000 C   0  0
    6.7021  -23.9323    0.0000 N   0  0
    7.4046  -20.2499    0.0000 N   0  0
    8.1177  -20.6563    0.0000 C   0  0
    8.8221  -20.2491    0.0000 C   0  0
    8.8239  -19.4315    0.0000 N   0  0
    8.1151  -19.0229    0.0000 C   0  0
    7.4046  -19.4318    0.0000 C   0  0
    9.5292  -19.0260    0.0000 C   0  0
   10.2368  -19.4369    0.0000 C   0  0
   10.9444  -19.0295    0.0000 C   0  0
   10.9455  -18.2115    0.0000 C   0  0
   10.2331  -17.8025    0.0000 C   0  0
    9.5285  -18.2122    0.0000 N   0  0
   11.6530  -17.8025    0.0000 C   0  0
   12.3609  -18.2107    0.0000 C   0  0
   11.6525  -16.9853    0.0000 C   0  0
   12.3569  -17.3880    0.0000 O   0  0
   12.3613  -19.0279    0.0000 F   0  0
   13.0684  -17.8017    0.0000 F   0  0
   13.0627  -18.6179    0.0000 F   0  0
   12.3600  -16.5763    0.0000 F   0  0
   10.9446  -16.5771    0.0000 F   0  0
   11.6470  -16.1664    0.0000 F   0  0
   10.2373  -20.2498    0.0000 C   0  0
    9.5789  -20.7308    0.0000 S   0  0
   10.8940  -20.7301    0.0000 C   0  0
   10.6434  -21.5033    0.0000 C   0  0
    9.8332  -21.5018    0.0000 C   0  0
    9.4285  -22.2016    0.0000 C   0  0
    9.8330  -22.9034    0.0000 C   0  0
   10.6463  -22.9010    0.0000 C   0  0
   11.0473  -22.2006    0.0000 C   0  0
  2  1  2  0
  3  2  2  0
  4  5  2  0
  5  6  1  0
  6  7  2  0
  7  8  1  0
  8  9  2  0
  9  4  1  0
  6 10  1  0
  9  2  1  0
  2 11  1  0
 11 12  1  0
 11 16  1  0
 12 13  1  0
 13 14  1  0
 14 15  1  0
 15 16  1  0
 17 18  2  0
 18 19  1  0
 19 20  2  0
 20 21  1  0
 21 22  2  0
 22 17  1  0
 14 17  1  0
 20 23  1  0
 23 24  1  0
 23 25  1  0
 23 26  1  0
 24 27  1  0
 24 28  1  0
 24 29  1  0
 25 30  1  0
 25 31  1  0
 25 32  1  0
 18 33  1  0
 33 34  1  0
 34 37  1  0
 36 35  1  0
 35 33  2  0
 36 37  2  0
 37 38  1  0
 38 39  2  0
 39 40  1  0
 40 41  2  0
 41 36  1  0
M  END
> <ChEMBL ID>
CHEMBL3319565

> <Compound name>


> <Dataset>
Training

> <Observed>
Stable

> <Predicted>
Stable

$$$$
CHEMBL1165
  SciTegic12091219302D

 36 38  0  0  1  0            999 V2000
    5.5125   -4.9292    0.0000 N   0  0
    5.5125   -4.2417    0.0000 C   0  0
    6.1042   -5.3042    0.0000 C   0  0  1  0  0  0
    4.9042   -5.2917    0.0000 C   0  0
    4.9042   -6.0250    0.0000 C   0  0
    5.5125   -6.3750    0.0000 C   0  0
    6.1042   -6.0250    0.0000 C   0  0
    4.1542   -4.2417    0.0000 N   0  0
    6.7167   -4.9500    0.0000 C   0  0
    4.8250   -3.8667    0.0000 C   0  0  1  0  0  0
    3.5292   -3.1792    0.0000 C   0  0
    5.5125   -7.0667    0.0000 C   0  0
    4.3042   -6.3750    0.0000 C   0  0
    4.9042   -7.4167    0.0000 C   0  0
    4.3042   -7.0667    0.0000 C   0  0
    3.5292   -3.8917    0.0000 C   0  0  2  0  0  0
    6.0917   -3.8917    0.0000 O   0  0
    6.7167   -4.2417    0.0000 O   0  0
    4.1500   -2.8125    0.0000 O   0  0
    2.9125   -4.2417    0.0000 C   0  0
    7.3292   -5.2917    0.0000 O   0  0
    2.9375   -2.8125    0.0000 O   0  0
    2.2667   -3.8917    0.0000 C   0  0
    4.9042   -8.1167    0.0000 O   0  0
    3.6917   -7.4042    0.0000 O   0  0
    1.6417   -4.2125    0.0000 C   0  0
    4.8250   -3.2042    0.0000 C   0  0
    2.3042   -3.1792    0.0000 C   0  0
    3.1042   -7.0542    0.0000 C   0  0
    5.5125   -8.4625    0.0000 C   0  0
    1.0167   -3.8375    0.0000 C   0  0
    1.6417   -4.9500    0.0000 C   0  0
    1.7042   -2.8125    0.0000 C   0  0
    0.3792   -4.2125    0.0000 C   0  0
    1.0167   -5.3042    0.0000 C   0  0
    0.3792   -4.9500    0.0000 C   0  0
  2  1  1  0
  3  1  1  0
  4  1  1  0
  5  4  1  0
  6  5  1  0
  7  3  1  0
  8 10  1  0
  3  9  1  6
 10  2  1  0
 16 11  1  1
 12  6  2  0
 13  5  2  0
 14 15  2  0
 15 13  1  0
 16  8  1  0
 17  2  2  0
 18  9  2  0
 19 11  2  0
 20 16  1  0
 21  9  1  0
 22 11  1  0
 23 20  1  0
 24 14  1  0
 25 15  1  0
 26 23  1  0
 10 27  1  1
 28 22  1  0
 29 25  1  0
 30 24  1  0
 31 26  2  0
 32 26  1  0
 33 28  1  0
 34 31  1  0
 35 32  2  0
 36 34  2  0
  6  7  1  0
 12 14  1  0
 36 35  1  0
M  END
> <ChEMBL ID>
CHEMBL1165

> <Compound name>
MOEXIPRIL

> <Dataset>
Training

> <Observed>
Stable

> <Predicted>
Stable

$$$$
CHEMBL3319533
  SciTegic02271514512D

 38 41  0  0  0  0            999 V2000
    3.4545  -20.8177    0.0000 O   0  0
    4.2717  -20.8219    0.0000 S   0  0
    3.8667  -20.1121    0.0000 O   0  0
    3.5728  -22.0517    0.0000 C   0  0
    3.5716  -22.8713    0.0000 N   0  0
    4.2797  -23.2802    0.0000 C   0  0
    4.9893  -22.8708    0.0000 C   0  0
    4.9865  -22.0481    0.0000 C   0  0
    4.2779  -21.6429    0.0000 C   0  0
    4.2795  -24.0974    0.0000 N   0  0
    4.9819  -20.4150    0.0000 N   0  0
    5.6950  -20.8214    0.0000 C   0  0
    6.3994  -20.4142    0.0000 C   0  0
    6.4012  -19.5966    0.0000 N   0  0
    5.6924  -19.1880    0.0000 C   0  0
    4.9819  -19.5968    0.0000 C   0  0
    7.1065  -19.1911    0.0000 C   0  0
    7.8141  -19.6020    0.0000 C   0  0
    8.5217  -19.1946    0.0000 C   0  0
    8.5228  -18.3766    0.0000 C   0  0
    7.8104  -17.9676    0.0000 C   0  0
    7.1058  -18.3773    0.0000 N   0  0
    9.2303  -17.9676    0.0000 C   0  0
    9.9382  -18.3758    0.0000 C   0  0
    9.2298  -17.1504    0.0000 C   0  0
    9.9342  -17.5531    0.0000 O   0  0
    9.9386  -19.1930    0.0000 F   0  0
   10.6457  -17.9668    0.0000 F   0  0
   10.6400  -18.7830    0.0000 F   0  0
    9.9373  -16.7414    0.0000 F   0  0
    8.5219  -16.7422    0.0000 F   0  0
    9.2244  -16.3314    0.0000 F   0  0
    7.8146  -20.4148    0.0000 C   0  0
    7.1598  -20.8932    0.0000 C   0  0
    7.4115  -21.6662    0.0000 N   0  0
    8.2244  -21.6657    0.0000 N   0  0
    8.4750  -20.8925    0.0000 C   0  0
    6.9315  -22.3276    0.0000 C   0  0
  2  1  2  0
  3  2  2  0
  4  5  2  0
  5  6  1  0
  6  7  2  0
  7  8  1  0
  8  9  2  0
  9  4  1  0
  6 10  1  0
  9  2  1  0
  2 11  1  0
 11 12  1  0
 11 16  1  0
 12 13  1  0
 13 14  1  0
 14 15  1  0
 15 16  1  0
 17 18  2  0
 18 19  1  0
 19 20  2  0
 20 21  1  0
 21 22  2  0
 22 17  1  0
 14 17  1  0
 20 23  1  0
 23 24  1  0
 23 25  1  0
 23 26  1  0
 24 27  1  0
 24 28  1  0
 24 29  1  0
 25 30  1  0
 25 31  1  0
 25 32  1  0
 18 33  1  0
 33 34  2  0
 34 35  1  0
 35 36  1  0
 36 37  2  0
 37 33  1  0
 35 38  1  0
M  END
> <ChEMBL ID>
CHEMBL3319533

> <Compound name>


> <Dataset>
Training

> <Observed>
Stable

> <Predicted>
Moderate

$$$$
CHEMBL3319534
  SciTegic02271514512D

 39 42  0  0  0  0            999 V2000
   10.1530  -20.8508    0.0000 O   0  0
   10.9702  -20.8549    0.0000 S   0  0
   10.5652  -20.1451    0.0000 O   0  0
   10.2713  -22.0848    0.0000 C   0  0
   10.2701  -22.9043    0.0000 N   0  0
   10.9782  -23.3133    0.0000 C   0  0
   11.6878  -22.9038    0.0000 C   0  0
   11.6850  -22.0812    0.0000 C   0  0
   10.9764  -21.6759    0.0000 C   0  0
   10.9780  -24.1305    0.0000 N   0  0
   11.6804  -20.4480    0.0000 N   0  0
   12.3935  -20.8544    0.0000 C   0  0
   13.0979  -20.4472    0.0000 C   0  0
   13.0997  -19.6296    0.0000 N   0  0
   12.3909  -19.2210    0.0000 C   0  0
   11.6804  -19.6299    0.0000 C   0  0
   13.8050  -19.2241    0.0000 C   0  0
   14.5126  -19.6350    0.0000 C   0  0
   15.2202  -19.2276    0.0000 C   0  0
   15.2213  -18.4096    0.0000 C   0  0
   14.5089  -18.0006    0.0000 C   0  0
   13.8043  -18.4103    0.0000 N   0  0
   15.9288  -18.0006    0.0000 C   0  0
   16.6367  -18.4088    0.0000 C   0  0
   15.9283  -17.1834    0.0000 C   0  0
   16.6327  -17.5861    0.0000 O   0  0
   16.6371  -19.2260    0.0000 F   0  0
   17.3442  -17.9998    0.0000 F   0  0
   17.3385  -18.8160    0.0000 F   0  0
   16.6358  -16.7744    0.0000 F   0  0
   15.2204  -16.7752    0.0000 F   0  0
   15.9228  -16.3645    0.0000 F   0  0
   14.5131  -20.4479    0.0000 C   0  0
   13.8583  -20.9263    0.0000 C   0  0
   14.1099  -21.6992    0.0000 N   0  0
   14.9229  -21.6988    0.0000 N   0  0
   15.1735  -20.9255    0.0000 C   0  0
   13.6300  -22.3606    0.0000 C   0  0
   12.8172  -22.2756    0.0000 C   0  0
  2  1  2  0
  3  2  2  0
  4  5  2  0
  5  6  1  0
  6  7  2  0
  7  8  1  0
  8  9  2  0
  9  4  1  0
  6 10  1  0
  9  2  1  0
  2 11  1  0
 11 12  1  0
 11 16  1  0
 12 13  1  0
 13 14  1  0
 14 15  1  0
 15 16  1  0
 17 18  2  0
 18 19  1  0
 19 20  2  0
 20 21  1  0
 21 22  2  0
 22 17  1  0
 14 17  1  0
 20 23  1  0
 23 24  1  0
 23 25  1  0
 23 26  1  0
 24 27  1  0
 24 28  1  0
 24 29  1  0
 25 30  1  0
 25 31  1  0
 25 32  1  0
 18 33  1  0
 33 34  2  0
 34 35  1  0
 35 36  1  0
 36 37  2  0
 37 33  1  0
 35 38  1  0
 38 39  1  0
M  END
> <ChEMBL ID>
CHEMBL3319534

> <Compound name>


> <Dataset>
Training

> <Observed>
Moderate

> <Predicted>
Moderate

$$$$
CHEMBL1076192
  SciTegic01161211222D

 21 23  0  0  0  0            999 V2000
   -3.6181    2.1250    0.0000 C   0  0
   -2.9062    2.5378    0.0000 C   0  0
   -1.3995    2.3873    0.0000 N   0  0
   -2.1909    2.1287    0.0000 C   0  0
   -2.1883    1.2955    0.0000 C   0  0
   -1.3938    1.0422    0.0000 C   0  0
   -0.9091    1.7191    0.0000 C   0  0
   -1.1472    3.1727    0.0000 C   0  0
   -2.9044    0.8848    0.0000 C   0  0
   -3.6185    1.2940    0.0000 N   0  0
   -2.9043    0.0598    0.0000 N   0  0
   -3.6187   -0.3528    0.0000 C   0  0
   -3.6185   -1.1778    0.0000 C   0  0
   -4.3340   -1.5852    0.0000 C   0  0
   -4.3342   -2.4094    0.0000 C   0  0
   -3.6191   -2.8226    0.0000 C   0  0
   -2.9023   -2.4056    0.0000 C   0  0
   -2.9056   -1.5827    0.0000 C   0  0
   -2.1935   -1.1662    0.0000 C   0  0
   -5.0471   -1.1705    0.0000 C   0  0
   -0.0841    1.7240    0.0000 C   0  0
  9  5  1  0
  9 11  1  0
  4  2  1  0
 11 12  1  0
  2  1  2  0
 12 13  1  0
  3  4  1  0
 13 14  2  0
  5  6  1  0
 14 15  1  0
  6  7  2  0
 15 16  2  0
  7  3  1  0
 16 17  1  0
  4  5  2  0
 17 18  2  0
 18 13  1  0
  3  8  1  0
 18 19  1  0
  9 10  2  0
 14 20  1  0
  1 10  1  0
  7 21  1  0
M  END
> <ChEMBL ID>
CHEMBL1076192

> <Compound name>


> <Dataset>
Training

> <Observed>
Stable

> <Predicted>
Stable

$$$$
CHEMBL3319535
  SciTegic02271514512D

 40 43  0  0  0  0            999 V2000
   16.1622  -20.8838    0.0000 O   0  0
   16.9794  -20.8879    0.0000 S   0  0
   16.5744  -20.1781    0.0000 O   0  0
   16.2805  -22.1178    0.0000 C   0  0
   16.2794  -22.9373    0.0000 N   0  0
   16.9874  -23.3463    0.0000 C   0  0
   17.6971  -22.9368    0.0000 C   0  0
   17.6942  -22.1142    0.0000 C   0  0
   16.9856  -21.7089    0.0000 C   0  0
   16.9872  -24.1635    0.0000 N   0  0
   17.6897  -20.4810    0.0000 N   0  0
   18.4028  -20.8874    0.0000 C   0  0
   19.1072  -20.4802    0.0000 C   0  0
   19.1089  -19.6627    0.0000 N   0  0
   18.4002  -19.2540    0.0000 C   0  0
   17.6896  -19.6629    0.0000 C   0  0
   19.8142  -19.2571    0.0000 C   0  0
   20.5219  -19.6680    0.0000 C   0  0
   21.2294  -19.2607    0.0000 C   0  0
   21.2305  -18.4426    0.0000 C   0  0
   20.5182  -18.0336    0.0000 C   0  0
   19.8135  -18.4433    0.0000 N   0  0
   21.9380  -18.0336    0.0000 C   0  0
   22.6459  -18.4418    0.0000 C   0  0
   21.9376  -17.2164    0.0000 C   0  0
   22.6420  -17.6191    0.0000 O   0  0
   22.6464  -19.2590    0.0000 F   0  0
   23.3534  -18.0329    0.0000 F   0  0
   23.3477  -18.8491    0.0000 F   0  0
   22.6451  -16.8075    0.0000 F   0  0
   21.2296  -16.8082    0.0000 F   0  0
   21.9321  -16.3975    0.0000 F   0  0
   20.5223  -20.4809    0.0000 C   0  0
   19.8676  -20.9593    0.0000 C   0  0
   20.1192  -21.7322    0.0000 N   0  0
   20.9321  -21.7318    0.0000 N   0  0
   21.1827  -20.9585    0.0000 C   0  0
   19.6392  -22.3936    0.0000 C   0  0
   18.8265  -22.3087    0.0000 C   0  0
   19.9720  -23.1400    0.0000 C   0  0
  2  1  2  0
  3  2  2  0
  4  5  2  0
  5  6  1  0
  6  7  2  0
  7  8  1  0
  8  9  2  0
  9  4  1  0
  6 10  1  0
  9  2  1  0
  2 11  1  0
 11 12  1  0
 11 16  1  0
 12 13  1  0
 13 14  1  0
 14 15  1  0
 15 16  1  0
 17 18  2  0
 18 19  1  0
 19 20  2  0
 20 21  1  0
 21 22  2  0
 22 17  1  0
 14 17  1  0
 20 23  1  0
 23 24  1  0
 23 25  1  0
 23 26  1  0
 24 27  1  0
 24 28  1  0
 24 29  1  0
 25 30  1  0
 25 31  1  0
 25 32  1  0
 18 33  1  0
 33 34  2  0
 34 35  1  0
 35 36  1  0
 36 37  2  0
 37 33  1  0
 35 38  1  0
 38 39  1  0
 38 40  1  0
M  END
> <ChEMBL ID>
CHEMBL3319535

> <Compound name>


> <Dataset>
Training

> <Observed>
Moderate

> <Predicted>
Moderate

$$$$
CHEMBL3319537
  SciTegic02271514512D

 39 42  0  0  0  0            999 V2000
   -3.6732  -28.3871    0.0000 O   0  0
   -2.8560  -28.3912    0.0000 S   0  0
   -3.2682  -27.6814    0.0000 O   0  0
   -3.5604  -29.6211    0.0000 C   0  0
   -3.5592  -30.4406    0.0000 N   0  0
   -2.8558  -30.8496    0.0000 C   0  0
   -2.1457  -30.4401    0.0000 C   0  0
   -2.1428  -29.6175    0.0000 C   0  0
   -2.8540  -29.2122    0.0000 C   0  0
   -2.8556  -31.6668    0.0000 N   0  0
   -2.1465  -27.9843    0.0000 N   0  0
   -1.4399  -28.3907    0.0000 C   0  0
   -0.7327  -27.9835    0.0000 C   0  0
   -0.7345  -27.1660    0.0000 N   0  0
   -1.4373  -26.7573    0.0000 C   0  0
   -2.1465  -27.1662    0.0000 C   0  0
   -0.0283  -26.7604    0.0000 C   0  0
    0.6864  -27.1713    0.0000 C   0  0
    1.3940  -26.7640    0.0000 C   0  0
    1.3951  -25.9459    0.0000 C   0  0
    0.6827  -25.5369    0.0000 C   0  0
   -0.0276  -25.9466    0.0000 N   0  0
    2.1025  -25.5369    0.0000 C   0  0
    2.8105  -25.9451    0.0000 C   0  0
    2.1021  -24.7197    0.0000 C   0  0
    2.8065  -25.1224    0.0000 O   0  0
    2.8109  -26.7623    0.0000 F   0  0
    3.5180  -25.5362    0.0000 F   0  0
    3.5123  -26.3524    0.0000 F   0  0
    2.8096  -24.3108    0.0000 F   0  0
    1.3942  -24.3115    0.0000 F   0  0
    2.0966  -23.9008    0.0000 F   0  0
    0.6869  -27.9842    0.0000 C   0  0
    0.0321  -28.4626    0.0000 C   0  0
    0.2837  -29.2355    0.0000 N   0  0
    1.0967  -29.2351    0.0000 N   0  0
    1.3473  -28.4618    0.0000 C   0  0
   -0.2000  -29.8969    0.0000 C   0  0
   -0.6810  -28.8658    0.0000 C   0  0
  2  1  2  0
  3  2  2  0
  4  5  2  0
  5  6  1  0
  6  7  2  0
  7  8  1  0
  8  9  2  0
  9  4  1  0
  6 10  1  0
  9  2  1  0
  2 11  1  0
 11 12  1  0
 11 16  1  0
 12 13  1  0
 13 14  1  0
 14 15  1  0
 15 16  1  0
 17 18  2  0
 18 19  1  0
 19 20  2  0
 20 21  1  0
 21 22  2  0
 22 17  1  0
 14 17  1  0
 20 23  1  0
 23 24  1  0
 23 25  1  0
 23 26  1  0
 24 27  1  0
 24 28  1  0
 24 29  1  0
 25 30  1  0
 25 31  1  0
 25 32  1  0
 18 33  1  0
 33 34  2  0
 34 35  1  0
 35 36  1  0
 36 37  2  0
 37 33  1  0
 35 38  1  0
 34 39  1  0
M  END
> <ChEMBL ID>
CHEMBL3319537

> <Compound name>


> <Dataset>
Training

> <Observed>
Moderate

> <Predicted>
Moderate

$$$$
CHEMBL3319538
  SciTegic02271514512D

 42 45  0  0  0  0            999 V2000
    2.5176  -29.0681    0.0000 O   0  0
    3.3348  -29.0722    0.0000 S   0  0
    2.9298  -28.3624    0.0000 O   0  0
    2.6359  -30.3021    0.0000 C   0  0
    2.6347  -31.1216    0.0000 N   0  0
    3.3428  -31.5306    0.0000 C   0  0
    4.0524  -31.1211    0.0000 C   0  0
    4.0496  -30.2985    0.0000 C   0  0
    3.3410  -29.8932    0.0000 C   0  0
    3.3426  -32.3478    0.0000 N   0  0
    4.0450  -28.6653    0.0000 N   0  0
    4.7582  -29.0717    0.0000 C   0  0
    5.4625  -28.6645    0.0000 C   0  0
    5.4643  -27.8470    0.0000 N   0  0
    4.7556  -27.4383    0.0000 C   0  0
    4.0450  -27.8472    0.0000 C   0  0
    6.1696  -27.4414    0.0000 C   0  0
    6.8773  -27.8523    0.0000 C   0  0
    7.5848  -27.4450    0.0000 C   0  0
    7.5859  -26.6269    0.0000 C   0  0
    6.8735  -26.2179    0.0000 C   0  0
    6.1689  -26.6276    0.0000 N   0  0
    8.2934  -26.2179    0.0000 C   0  0
    9.0013  -26.6261    0.0000 C   0  0
    8.2930  -25.4007    0.0000 C   0  0
    8.9974  -25.8034    0.0000 O   0  0
    9.0018  -27.4433    0.0000 F   0  0
    9.7088  -26.2172    0.0000 F   0  0
    9.7031  -27.0333    0.0000 F   0  0
    9.0004  -24.9917    0.0000 F   0  0
    7.5850  -24.9925    0.0000 F   0  0
    8.2875  -24.5818    0.0000 F   0  0
    6.8777  -28.6652    0.0000 C   0  0
    6.2229  -29.1436    0.0000 C   0  0
    6.4746  -29.9165    0.0000 N   0  0
    7.2875  -29.9161    0.0000 N   0  0
    7.5381  -29.1428    0.0000 C   0  0
    5.9946  -30.5779    0.0000 C   0  0
    8.3150  -28.8892    0.0000 C   0  0
    8.9230  -29.4351    0.0000 F   0  0
    8.4837  -28.0896    0.0000 F   0  0
    9.1005  -28.6719    0.0000 F   0  0
  2  1  2  0
  3  2  2  0
  4  5  2  0
  5  6  1  0
  6  7  2  0
  7  8  1  0
  8  9  2  0
  9  4  1  0
  6 10  1  0
  9  2  1  0
  2 11  1  0
 11 12  1  0
 11 16  1  0
 12 13  1  0
 13 14  1  0
 14 15  1  0
 15 16  1  0
 17 18  2  0
 18 19  1  0
 19 20  2  0
 20 21  1  0
 21 22  2  0
 22 17  1  0
 14 17  1  0
 20 23  1  0
 23 24  1  0
 23 25  1  0
 23 26  1  0
 24 27  1  0
 24 28  1  0
 24 29  1  0
 25 30  1  0
 25 31  1  0
 25 32  1  0
 18 33  1  0
 33 34  2  0
 34 35  1  0
 35 36  1  0
 36 37  2  0
 37 33  1  0
 35 38  1  0
 37 39  1  0
 39 40  1  0
 39 41  1  0
 39 42  1  0
M  END
> <ChEMBL ID>
CHEMBL3319538

> <Compound name>


> <Dataset>
Training

> <Observed>
Moderate

> <Predicted>
Moderate

$$$$
CHEMBL3319539
  SciTegic02271514512D

 37 40  0  0  0  0            999 V2000
    9.2863  -29.0103    0.0000 O   0  0
   10.1035  -29.0144    0.0000 S   0  0
    9.6984  -28.3046    0.0000 O   0  0
    9.4045  -30.2443    0.0000 C   0  0
    9.4034  -31.0638    0.0000 N   0  0
   10.1114  -31.4728    0.0000 C   0  0
   10.8211  -31.0634    0.0000 C   0  0
   10.8183  -30.2407    0.0000 C   0  0
   10.1096  -29.8354    0.0000 C   0  0
   10.1112  -32.2900    0.0000 N   0  0
   10.8137  -28.6075    0.0000 N   0  0
   11.5268  -29.0139    0.0000 C   0  0
   12.2312  -28.6067    0.0000 C   0  0
   12.2330  -27.7892    0.0000 N   0  0
   11.5242  -27.3805    0.0000 C   0  0
   10.8137  -27.7894    0.0000 C   0  0
   12.9382  -27.3837    0.0000 C   0  0
   13.6459  -27.7945    0.0000 C   0  0
   14.3535  -27.3872    0.0000 C   0  0
   14.3546  -26.5691    0.0000 C   0  0
   13.6422  -26.1601    0.0000 C   0  0
   12.9376  -26.5698    0.0000 N   0  0
   15.0620  -26.1601    0.0000 C   0  0
   15.7700  -26.5684    0.0000 C   0  0
   15.0616  -25.3429    0.0000 C   0  0
   15.7660  -25.7457    0.0000 O   0  0
   15.7704  -27.3855    0.0000 F   0  0
   16.4775  -26.1594    0.0000 F   0  0
   16.4718  -26.9756    0.0000 F   0  0
   15.7691  -24.9340    0.0000 F   0  0
   14.3537  -24.9347    0.0000 F   0  0
   15.0561  -24.5240    0.0000 F   0  0
   13.6464  -28.6074    0.0000 C   0  0
   12.9916  -29.0858    0.0000 C   0  0
   13.2432  -29.8587    0.0000 O   0  0
   14.0562  -29.8583    0.0000 C   0  0
   14.3068  -29.0850    0.0000 C   0  0
  2  1  2  0
  3  2  2  0
  4  5  2  0
  5  6  1  0
  6  7  2  0
  7  8  1  0
  8  9  2  0
  9  4  1  0
  6 10  1  0
  9  2  1  0
  2 11  1  0
 11 12  1  0
 11 16  1  0
 12 13  1  0
 13 14  1  0
 14 15  1  0
 15 16  1  0
 17 18  2  0
 18 19  1  0
 19 20  2  0
 20 21  1  0
 21 22  2  0
 22 17  1  0
 14 17  1  0
 20 23  1  0
 23 24  1  0
 23 25  1  0
 23 26  1  0
 24 27  1  0
 24 28  1  0
 24 29  1  0
 25 30  1  0
 25 31  1  0
 25 32  1  0
 18 33  1  0
 33 34  2  0
 34 35  1  0
 35 36  1  0
 36 37  2  0
 37 33  1  0
M  END
> <ChEMBL ID>
CHEMBL3319539

> <Compound name>


> <Dataset>
Training

> <Observed>
Stable

> <Predicted>
Stable

$$$$
CHEMBL3319540
  SciTegic02271514512D

 38 41  0  0  0  0            999 V2000
   16.4016  -29.2744    0.0000 O   0  0
   17.2188  -29.2786    0.0000 S   0  0
   16.8138  -28.5688    0.0000 O   0  0
   16.5199  -30.5084    0.0000 C   0  0
   16.5187  -31.3280    0.0000 N   0  0
   17.2268  -31.7369    0.0000 C   0  0
   17.9364  -31.3275    0.0000 C   0  0
   17.9336  -30.5048    0.0000 C   0  0
   17.2250  -30.0996    0.0000 C   0  0
   17.2266  -32.5541    0.0000 N   0  0
   17.9290  -28.8717    0.0000 N   0  0
   18.6422  -29.2781    0.0000 C   0  0
   19.3465  -28.8709    0.0000 C   0  0
   19.3483  -28.0533    0.0000 N   0  0
   18.6395  -27.6447    0.0000 C   0  0
   17.9290  -28.0535    0.0000 C   0  0
   20.0536  -27.6478    0.0000 C   0  0
   20.7613  -28.0587    0.0000 C   0  0
   21.4688  -27.6513    0.0000 C   0  0
   21.4699  -26.8332    0.0000 C   0  0
   20.7575  -26.4242    0.0000 C   0  0
   20.0529  -26.8340    0.0000 N   0  0
   22.1774  -26.4243    0.0000 C   0  0
   22.8853  -26.8325    0.0000 C   0  0
   22.1769  -25.6071    0.0000 C   0  0
   22.8814  -26.0098    0.0000 O   0  0
   22.8857  -27.6497    0.0000 F   0  0
   23.5928  -26.4235    0.0000 F   0  0
   23.5871  -27.2397    0.0000 F   0  0
   22.8844  -25.1981    0.0000 F   0  0
   21.4690  -25.1989    0.0000 F   0  0
   22.1715  -24.7881    0.0000 F   0  0
   20.7617  -28.8715    0.0000 C   0  0
   20.1069  -29.3499    0.0000 S   0  0
   20.3586  -30.1229    0.0000 C   0  0
   21.1715  -30.1224    0.0000 C   0  0
   21.4221  -29.3492    0.0000 C   0  0
   21.6523  -30.7832    0.0000 C   0  0
  2  1  2  0
  3  2  2  0
  4  5  2  0
  5  6  1  0
  6  7  2  0
  7  8  1  0
  8  9  2  0
  9  4  1  0
  6 10  1  0
  9  2  1  0
  2 11  1  0
 11 12  1  0
 11 16  1  0
 12 13  1  0
 13 14  1  0
 14 15  1  0
 15 16  1  0
 17 18  2  0
 18 19  1  0
 19 20  2  0
 20 21  1  0
 21 22  2  0
 22 17  1  0
 14 17  1  0
 20 23  1  0
 23 24  1  0
 23 25  1  0
 23 26  1  0
 24 27  1  0
 24 28  1  0
 24 29  1  0
 25 30  1  0
 25 31  1  0
 25 32  1  0
 18 33  1  0
 33 34  1  0
 34 35  1  0
 35 36  2  0
 36 37  1  0
 37 33  2  0
 36 38  1  0
M  END
> <ChEMBL ID>
CHEMBL3319540

> <Compound name>


> <Dataset>
Training

> <Observed>
Moderate

> <Predicted>
Moderate

$$$$
CHEMBL3319541
  SciTegic02271514512D

 38 41  0  0  0  0            999 V2000
   -0.8667   -3.4380    0.0000 O   0  0
   -0.0495   -3.4421    0.0000 S   0  0
   -0.4617   -2.7323    0.0000 O   0  0
   -0.7539   -4.6720    0.0000 C   0  0
   -0.7527   -5.4915    0.0000 N   0  0
   -0.0493   -5.9005    0.0000 C   0  0
    0.6681   -5.4910    0.0000 C   0  0
    0.6653   -4.6684    0.0000 C   0  0
   -0.0475   -4.2631    0.0000 C   0  0
   -0.0491   -6.7177    0.0000 N   0  0
    0.6607   -3.0352    0.0000 N   0  0
    1.3738   -3.4416    0.0000 C   0  0
    2.0782   -3.0344    0.0000 C   0  0
    2.0800   -2.2169    0.0000 N   0  0
    1.3712   -1.8082    0.0000 C   0  0
    0.6607   -2.2171    0.0000 C   0  0
    2.7853   -1.8113    0.0000 C   0  0
    3.4929   -2.2222    0.0000 C   0  0
    4.2005   -1.8149    0.0000 C   0  0
    4.2016   -0.9968    0.0000 C   0  0
    3.4892   -0.5878    0.0000 C   0  0
    2.7846   -0.9975    0.0000 N   0  0
    4.9091   -0.5878    0.0000 C   0  0
    5.6170   -0.9960    0.0000 C   0  0
    4.9086    0.2329    0.0000 C   0  0
    5.6130   -0.1733    0.0000 O   0  0
    5.6174   -1.8132    0.0000 F   0  0
    6.3245   -0.5871    0.0000 F   0  0
    6.3188   -1.4033    0.0000 F   0  0
    5.6161    0.6411    0.0000 F   0  0
    4.2007    0.6419    0.0000 F   0  0
    4.9031    1.0483    0.0000 F   0  0
    3.4934   -3.0351    0.0000 C   0  0
    2.7878   -3.4378    0.0000 C   0  0
    2.7879   -4.2499    0.0000 C   0  0
    3.4927   -4.6568    0.0000 C   0  0
    4.1987   -4.2456    0.0000 C   0  0
    4.1952   -3.4348    0.0000 C   0  0
  2  1  2  0
  3  2  2  0
  4  5  2  0
  5  6  1  0
  6  7  2  0
  7  8  1  0
  8  9  2  0
  9  4  1  0
  6 10  1  0
  9  2  1  0
  2 11  1  0
 11 12  1  0
 11 16  1  0
 12 13  1  0
 13 14  1  0
 14 15  1  0
 15 16  1  0
 17 18  2  0
 18 19  1  0
 19 20  2  0
 20 21  1  0
 21 22  2  0
 22 17  1  0
 14 17  1  0
 20 23  1  0
 23 24  1  0
 23 25  1  0
 23 26  1  0
 24 27  1  0
 24 28  1  0
 24 29  1  0
 25 30  1  0
 25 31  1  0
 25 32  1  0
 18 33  1  0
 33 34  2  0
 34 35  1  0
 35 36  2  0
 36 37  1  0
 37 38  2  0
 38 33  1  0
M  END
> <ChEMBL ID>
CHEMBL3319541

> <Compound name>


> <Dataset>
Training

> <Observed>
Stable

> <Predicted>
Stable

$$$$
CHEMBL3319542
  SciTegic02271514512D

 39 42  0  0  0  0            999 V2000
    5.5181   -3.3885    0.0000 O   0  0
    6.3353   -3.3926    0.0000 S   0  0
    5.9303   -2.6828    0.0000 O   0  0
    5.6364   -4.6225    0.0000 C   0  0
    5.6352   -5.4420    0.0000 N   0  0
    6.3433   -5.8510    0.0000 C   0  0
    7.0529   -5.4415    0.0000 C   0  0
    7.0501   -4.6189    0.0000 C   0  0
    6.3415   -4.2136    0.0000 C   0  0
    6.3431   -6.6682    0.0000 N   0  0
    7.0455   -2.9857    0.0000 N   0  0
    7.7587   -3.3921    0.0000 C   0  0
    8.4630   -2.9849    0.0000 C   0  0
    8.4648   -2.1673    0.0000 N   0  0
    7.7560   -1.7587    0.0000 C   0  0
    7.0455   -2.1676    0.0000 C   0  0
    9.1701   -1.7618    0.0000 C   0  0
    9.8778   -2.1727    0.0000 C   0  0
   10.5853   -1.7653    0.0000 C   0  0
   10.5864   -0.9473    0.0000 C   0  0
    9.8740   -0.5383    0.0000 C   0  0
    9.1694   -0.9480    0.0000 N   0  0
   11.2939   -0.5383    0.0000 C   0  0
   12.0018   -0.9465    0.0000 C   0  0
   11.2934    0.2824    0.0000 C   0  0
   11.9979   -0.1238    0.0000 O   0  0
   12.0022   -1.7637    0.0000 F   0  0
   12.7093   -0.5375    0.0000 F   0  0
   12.7036   -1.3537    0.0000 F   0  0
   12.0009    0.6906    0.0000 F   0  0
   10.5855    0.6914    0.0000 F   0  0
   11.2880    1.0978    0.0000 F   0  0
    9.8782   -2.9856    0.0000 C   0  0
    9.1727   -3.3883    0.0000 C   0  0
    9.1728   -4.2004    0.0000 C   0  0
    9.8775   -4.6072    0.0000 C   0  0
   10.5836   -4.1960    0.0000 C   0  0
   10.5800   -3.3853    0.0000 C   0  0
   11.2856   -2.9730    0.0000 F   0  0
  2  1  2  0
  3  2  2  0
  4  5  2  0
  5  6  1  0
  6  7  2  0
  7  8  1  0
  8  9  2  0
  9  4  1  0
  6 10  1  0
  9  2  1  0
  2 11  1  0
 11 12  1  0
 11 16  1  0
 12 13  1  0
 13 14  1  0
 14 15  1  0
 15 16  1  0
 17 18  2  0
 18 19  1  0
 19 20  2  0
 20 21  1  0
 21 22  2  0
 22 17  1  0
 14 17  1  0
 20 23  1  0
 23 24  1  0
 23 25  1  0
 23 26  1  0
 24 27  1  0
 24 28  1  0
 24 29  1  0
 25 30  1  0
 25 31  1  0
 25 32  1  0
 18 33  1  0
 33 34  2  0
 34 35  1  0
 35 36  2  0
 36 37  1  0
 37 38  2  0
 38 33  1  0
 38 39  1  0
M  END
> <ChEMBL ID>
CHEMBL3319542

> <Compound name>


> <Dataset>
Training

> <Observed>
Stable

> <Predicted>
Stable

$$$$
CHEMBL3317472
  SciTegic02271514512D

 39 42  0  0  0  0            999 V2000
   21.3956   -2.9922    0.0000 O   0  0
   22.2127   -2.9964    0.0000 S   0  0
   21.8077   -2.2866    0.0000 O   0  0
   21.5138   -4.2262    0.0000 C   0  0
   21.5127   -5.0458    0.0000 N   0  0
   22.2207   -5.4547    0.0000 C   0  0
   22.9304   -5.0453    0.0000 C   0  0
   22.9276   -4.2226    0.0000 C   0  0
   22.2189   -3.8174    0.0000 C   0  0
   22.2205   -6.2719    0.0000 N   0  0
   22.9230   -2.5895    0.0000 N   0  0
   23.6361   -2.9959    0.0000 C   0  0
   24.3405   -2.5887    0.0000 C   0  0
   24.3423   -1.7711    0.0000 N   0  0
   23.6335   -1.3625    0.0000 C   0  0
   22.9229   -1.7713    0.0000 C   0  0
   25.0475   -1.3656    0.0000 C   0  0
   25.7552   -1.7765    0.0000 C   0  0
   26.4627   -1.3691    0.0000 C   0  0
   26.4638   -0.5511    0.0000 C   0  0
   25.7515   -0.1421    0.0000 C   0  0
   25.0468   -0.5518    0.0000 N   0  0
   27.1713   -0.1421    0.0000 C   0  0
   27.8793   -0.5503    0.0000 C   0  0
   27.1709    0.6786    0.0000 C   0  0
   27.8753    0.2724    0.0000 O   0  0
   27.8797   -1.3675    0.0000 F   0  0
   28.5867   -0.1413    0.0000 F   0  0
   28.5811   -0.9575    0.0000 F   0  0
   27.8784    1.0868    0.0000 F   0  0
   26.4630    1.0876    0.0000 F   0  0
   27.1654    1.4941    0.0000 F   0  0
   25.7557   -2.5893    0.0000 C   0  0
   25.0501   -2.9921    0.0000 C   0  0
   25.0502   -3.8042    0.0000 C   0  0
   25.7549   -4.2110    0.0000 C   0  0
   26.4610   -3.7998    0.0000 C   0  0
   26.4574   -2.9891    0.0000 C   0  0
   25.7565   -5.0282    0.0000 F   0  0
  2  1  2  0
  3  2  2  0
  4  5  2  0
  5  6  1  0
  6  7  2  0
  7  8  1  0
  8  9  2  0
  9  4  1  0
  6 10  1  0
  9  2  1  0
  2 11  1  0
 11 12  1  0
 11 16  1  0
 12 13  1  0
 13 14  1  0
 14 15  1  0
 15 16  1  0
 17 18  2  0
 18 19  1  0
 19 20  2  0
 20 21  1  0
 21 22  2  0
 22 17  1  0
 14 17  1  0
 20 23  1  0
 23 24  1  0
 23 25  1  0
 23 26  1  0
 24 27  1  0
 24 28  1  0
 24 29  1  0
 25 30  1  0
 25 31  1  0
 25 32  1  0
 18 33  1  0
 33 34  2  0
 34 35  1  0
 35 36  2  0
 36 37  1  0
 37 38  2  0
 38 33  1  0
 36 39  1  0
M  END
> <ChEMBL ID>
CHEMBL3317472

> <Compound name>


> <Dataset>
Training

> <Observed>
Stable

> <Predicted>
Stable

$$$$
CHEMBL3319544
  SciTegic02271514512D

 39 42  0  0  0  0            999 V2000
   -3.9044  -11.8493    0.0000 O   0  0
   -3.0872  -11.8534    0.0000 S   0  0
   -3.4993  -11.1436    0.0000 O   0  0
   -3.7915  -13.0833    0.0000 C   0  0
   -3.7904  -13.9028    0.0000 N   0  0
   -3.0869  -14.3118    0.0000 C   0  0
   -2.3768  -13.9023    0.0000 C   0  0
   -2.3740  -13.0797    0.0000 C   0  0
   -3.0851  -12.6744    0.0000 C   0  0
   -3.0867  -15.1290    0.0000 N   0  0
   -2.3776  -11.4465    0.0000 N   0  0
   -1.6710  -11.8529    0.0000 C   0  0
   -0.9639  -11.4457    0.0000 C   0  0
   -0.9656  -10.6282    0.0000 N   0  0
   -1.6684  -10.2195    0.0000 C   0  0
   -2.3776  -10.6284    0.0000 C   0  0
   -0.2594  -10.2226    0.0000 C   0  0
    0.4553  -10.6335    0.0000 C   0  0
    1.1628  -10.2262    0.0000 C   0  0
    1.1639   -9.4081    0.0000 C   0  0
    0.4516   -8.9991    0.0000 C   0  0
   -0.2587   -9.4088    0.0000 N   0  0
    1.8714   -8.9991    0.0000 C   0  0
    2.5793   -9.4073    0.0000 C   0  0
    1.8710   -8.1819    0.0000 C   0  0
    2.5754   -8.5846    0.0000 O   0  0
    2.5798  -10.2245    0.0000 F   0  0
    3.2868   -8.9984    0.0000 F   0  0
    3.2811   -9.8145    0.0000 F   0  0
    2.5785   -7.7730    0.0000 F   0  0
    1.1631   -7.7737    0.0000 F   0  0
    1.8655   -7.3630    0.0000 F   0  0
    0.4557  -11.4464    0.0000 C   0  0
   -0.2537  -11.8491    0.0000 C   0  0
   -0.2538  -12.6612    0.0000 C   0  0
    0.4550  -13.0681    0.0000 C   0  0
    1.1611  -12.6569    0.0000 C   0  0
    1.1575  -11.8461    0.0000 C   0  0
    1.8631  -11.4339    0.0000 O   0  0
  2  1  2  0
  3  2  2  0
  4  5  2  0
  5  6  1  0
  6  7  2  0
  7  8  1  0
  8  9  2  0
  9  4  1  0
  6 10  1  0
  9  2  1  0
  2 11  1  0
 11 12  1  0
 11 16  1  0
 12 13  1  0
 13 14  1  0
 14 15  1  0
 15 16  1  0
 17 18  2  0
 18 19  1  0
 19 20  2  0
 20 21  1  0
 21 22  2  0
 22 17  1  0
 14 17  1  0
 20 23  1  0
 23 24  1  0
 23 25  1  0
 23 26  1  0
 24 27  1  0
 24 28  1  0
 24 29  1  0
 25 30  1  0
 25 31  1  0
 25 32  1  0
 18 33  1  0
 33 34  2  0
 34 35  1  0
 35 36  2  0
 36 37  1  0
 37 38  2  0
 38 33  1  0
 38 39  1  0
M  END
> <ChEMBL ID>
CHEMBL3319544

> <Compound name>


> <Dataset>
Training

> <Observed>
Moderate

> <Predicted>
Stable

$$$$
CHEMBL3319545
  SciTegic02271514512D

 43 46  0  0  0  0            999 V2000
    8.9231  -13.7189    0.0000 O   0  0
    9.3358  -13.0132    0.0000 S   0  0
    8.5182  -13.0086    0.0000 O   0  0
    3.5577  -10.9867    0.0000 O   0  0
    4.3749  -10.9908    0.0000 S   0  0
    3.9698  -10.2810    0.0000 O   0  0
    3.6759  -12.2207    0.0000 C   0  0
    3.6748  -13.0402    0.0000 N   0  0
    4.3828  -13.4492    0.0000 C   0  0
    5.0925  -13.0397    0.0000 C   0  0
    5.0897  -12.2171    0.0000 C   0  0
    4.3811  -11.8118    0.0000 C   0  0
    4.3826  -14.2664    0.0000 N   0  0
    5.0851  -10.5839    0.0000 N   0  0
    5.7982  -10.9903    0.0000 C   0  0
    6.5026  -10.5831    0.0000 C   0  0
    6.5044   -9.7656    0.0000 N   0  0
    5.7956   -9.3569    0.0000 C   0  0
    5.0851   -9.7658    0.0000 C   0  0
    7.2096   -9.3600    0.0000 C   0  0
    7.9173   -9.7709    0.0000 C   0  0
    8.6249   -9.3636    0.0000 C   0  0
    8.6260   -8.5455    0.0000 C   0  0
    7.9136   -8.1365    0.0000 C   0  0
    7.2090   -8.5462    0.0000 N   0  0
    9.3334   -8.1365    0.0000 C   0  0
   10.0414   -8.5447    0.0000 C   0  0
    9.3330   -7.3193    0.0000 C   0  0
   10.0374   -7.7220    0.0000 O   0  0
   10.0418   -9.3619    0.0000 F   0  0
   10.7489   -8.1358    0.0000 F   0  0
   10.7432   -8.9520    0.0000 F   0  0
   10.0405   -6.9104    0.0000 F   0  0
    8.6251   -6.9111    0.0000 F   0  0
    9.3275   -6.5004    0.0000 F   0  0
    7.9178  -10.5838    0.0000 C   0  0
    7.2122  -10.9865    0.0000 C   0  0
    7.2123  -11.7986    0.0000 C   0  0
    7.9171  -12.2055    0.0000 C   0  0
    8.6231  -11.7943    0.0000 C   0  0
    8.6196  -10.9835    0.0000 C   0  0
    9.3325  -12.2000    0.0000 N   0  0
   10.0452  -13.4229    0.0000 C   0  0
  2  1  2  0
  3  2  2  0
  5  4  2  0
  6  5  2  0
  7  8  2  0
  8  9  1  0
  9 10  2  0
 10 11  1  0
 11 12  2  0
 12  7  1  0
  9 13  1  0
 12  5  1  0
  5 14  1  0
 14 15  1  0
 14 19  1  0
 15 16  1  0
 16 17  1  0
 17 18  1  0
 18 19  1  0
 20 21  2  0
 21 22  1  0
 22 23  2  0
 23 24  1  0
 24 25  2  0
 25 20  1  0
 17 20  1  0
 23 26  1  0
 26 27  1  0
 26 28  1  0
 26 29  1  0
 27 30  1  0
 27 31  1  0
 27 32  1  0
 28 33  1  0
 28 34  1  0
 28 35  1  0
 21 36  1  0
 36 37  2  0
 37 38  1  0
 38 39  2  0
 39 40  1  0
 40 41  2  0
 41 36  1  0
 40 42  1  0
 42  2  1  0
  2 43  1  0
M  END
> <ChEMBL ID>
CHEMBL3319545

> <Compound name>


> <Dataset>
Training

> <Observed>
Moderate

> <Predicted>
Moderate

$$$$
CHEMBL3319546
  SciTegic02271514512D

 41 44  0  0  0  0            999 V2000
   11.1683  -10.9619    0.0000 O   0  0
   11.9855  -10.9660    0.0000 S   0  0
   11.5805  -10.2563    0.0000 O   0  0
   11.2866  -12.1959    0.0000 C   0  0
   11.2854  -13.0155    0.0000 N   0  0
   11.9935  -13.4244    0.0000 C   0  0
   12.7031  -13.0150    0.0000 C   0  0
   12.7003  -12.1923    0.0000 C   0  0
   11.9917  -11.7871    0.0000 C   0  0
   11.9933  -14.2416    0.0000 N   0  0
   12.6957  -10.5592    0.0000 N   0  0
   13.4088  -10.9656    0.0000 C   0  0
   14.1132  -10.5583    0.0000 C   0  0
   14.1150   -9.7408    0.0000 N   0  0
   13.4062   -9.3321    0.0000 C   0  0
   12.6957   -9.7410    0.0000 C   0  0
   14.8203   -9.3353    0.0000 C   0  0
   15.5279   -9.7462    0.0000 C   0  0
   16.2355   -9.3388    0.0000 C   0  0
   16.2366   -8.5207    0.0000 C   0  0
   15.5242   -8.1117    0.0000 C   0  0
   14.8196   -8.5214    0.0000 N   0  0
   16.9441   -8.1118    0.0000 C   0  0
   17.6520   -8.5200    0.0000 C   0  0
   16.9436   -7.2946    0.0000 C   0  0
   17.6480   -7.6973    0.0000 O   0  0
   17.6524   -9.3372    0.0000 F   0  0
   18.3595   -8.1110    0.0000 F   0  0
   18.3538   -8.9272    0.0000 F   0  0
   17.6511   -6.8856    0.0000 F   0  0
   16.2357   -6.8864    0.0000 F   0  0
   16.9381   -6.4756    0.0000 F   0  0
   15.5284  -10.5590    0.0000 C   0  0
   14.8228  -10.9617    0.0000 C   0  0
   14.8229  -11.7738    0.0000 C   0  0
   15.5277  -12.1807    0.0000 C   0  0
   16.2337  -11.7695    0.0000 C   0  0
   16.2302  -10.9587    0.0000 C   0  0
   16.9431  -12.1752    0.0000 C   0  0
   16.9465  -12.9924    0.0000 O   0  0
   17.6491  -11.7637    0.0000 N   0  0
  2  1  2  0
  3  2  2  0
  4  5  2  0
  5  6  1  0
  6  7  2  0
  7  8  1  0
  8  9  2  0
  9  4  1  0
  6 10  1  0
  9  2  1  0
  2 11  1  0
 11 12  1  0
 11 16  1  0
 12 13  1  0
 13 14  1  0
 14 15  1  0
 15 16  1  0
 17 18  2  0
 18 19  1  0
 19 20  2  0
 20 21  1  0
 21 22  2  0
 22 17  1  0
 14 17  1  0
 20 23  1  0
 23 24  1  0
 23 25  1  0
 23 26  1  0
 24 27  1  0
 24 28  1  0
 24 29  1  0
 25 30  1  0
 25 31  1  0
 25 32  1  0
 18 33  1  0
 33 34  2  0
 34 35  1  0
 35 36  2  0
 36 37  1  0
 37 38  2  0
 38 33  1  0
 37 39  1  0
 39 40  2  0
 39 41  1  0
M  END
> <ChEMBL ID>
CHEMBL3319546

> <Compound name>


> <Dataset>
Training

> <Observed>
Stable

> <Predicted>
Stable

$$$$
CHEMBL3319548
  SciTegic02271514512D

 38 41  0  0  0  0            999 V2000
   -3.5824  -19.3856    0.0000 O   0  0
   -2.7652  -19.3897    0.0000 S   0  0
   -3.1774  -18.6799    0.0000 O   0  0
   -3.4696  -20.6196    0.0000 C   0  0
   -3.4684  -21.4391    0.0000 N   0  0
   -2.7650  -21.8481    0.0000 C   0  0
   -2.0549  -21.4387    0.0000 C   0  0
   -2.0520  -20.6160    0.0000 C   0  0
   -2.7632  -20.2107    0.0000 C   0  0
   -2.7648  -22.6653    0.0000 N   0  0
   -2.0557  -18.9828    0.0000 N   0  0
   -1.3491  -19.3892    0.0000 C   0  0
   -0.6419  -18.9820    0.0000 C   0  0
   -0.6437  -18.1645    0.0000 N   0  0
   -1.3465  -17.7558    0.0000 C   0  0
   -2.0557  -18.1647    0.0000 C   0  0
    0.0695  -17.7590    0.0000 C   0  0
    0.7772  -18.1698    0.0000 C   0  0
    1.4848  -17.7625    0.0000 C   0  0
    1.4859  -16.9444    0.0000 C   0  0
    0.7735  -16.5354    0.0000 C   0  0
    0.0689  -16.9451    0.0000 N   0  0
    2.1933  -16.5354    0.0000 C   0  0
    2.9013  -16.9437    0.0000 C   0  0
    2.1929  -15.7182    0.0000 C   0  0
    2.8973  -16.1210    0.0000 O   0  0
    2.9017  -17.7608    0.0000 F   0  0
    3.6088  -16.5347    0.0000 F   0  0
    3.6031  -17.3509    0.0000 F   0  0
    2.9004  -15.3093    0.0000 F   0  0
    1.4850  -15.3100    0.0000 F   0  0
    2.1874  -14.8993    0.0000 F   0  0
    0.7777  -18.9827    0.0000 C   0  0
    0.0721  -19.3854    0.0000 C   0  0
    0.0722  -20.1975    0.0000 C   0  0
    0.7770  -20.6044    0.0000 N   0  0
    1.4830  -20.1932    0.0000 C   0  0
    1.4795  -19.3824    0.0000 C   0  0
  2  1  2  0
  3  2  2  0
  4  5  2  0
  5  6  1  0
  6  7  2  0
  7  8  1  0
  8  9  2  0
  9  4  1  0
  6 10  1  0
  9  2  1  0
  2 11  1  0
 11 12  1  0
 11 16  1  0
 12 13  1  0
 13 14  1  0
 14 15  1  0
 15 16  1  0
 17 18  2  0
 18 19  1  0
 19 20  2  0
 20 21  1  0
 21 22  2  0
 22 17  1  0
 14 17  1  0
 20 23  1  0
 23 24  1  0
 23 25  1  0
 23 26  1  0
 24 27  1  0
 24 28  1  0
 24 29  1  0
 25 30  1  0
 25 31  1  0
 25 32  1  0
 18 33  1  0
 33 34  2  0
 34 35  1  0
 35 36  2  0
 36 37  1  0
 37 38  2  0
 38 33  1  0
M  END
> <ChEMBL ID>
CHEMBL3319548

> <Compound name>


> <Dataset>
Training

> <Observed>
Stable

> <Predicted>
Stable

$$$$
CHEMBL3319549
  SciTegic02271514512D

 38 41  0  0  0  0            999 V2000
    2.7529  -19.5548    0.0000 O   0  0
    3.5701  -19.5589    0.0000 S   0  0
    3.1650  -18.8492    0.0000 O   0  0
    2.8711  -20.7888    0.0000 C   0  0
    2.8700  -21.6083    0.0000 N   0  0
    3.5780  -22.0173    0.0000 C   0  0
    4.2877  -21.6079    0.0000 C   0  0
    4.2849  -20.7852    0.0000 C   0  0
    3.5762  -20.3800    0.0000 C   0  0
    3.5778  -22.8345    0.0000 N   0  0
    4.2803  -19.1521    0.0000 N   0  0
    4.9934  -19.5585    0.0000 C   0  0
    5.6978  -19.1512    0.0000 C   0  0
    5.6996  -18.3337    0.0000 N   0  0
    4.9908  -17.9250    0.0000 C   0  0
    4.2802  -18.3339    0.0000 C   0  0
    6.4048  -17.9282    0.0000 C   0  0
    7.1125  -18.3390    0.0000 C   0  0
    7.8201  -17.9317    0.0000 C   0  0
    7.8212  -17.1136    0.0000 C   0  0
    7.1088  -16.7046    0.0000 C   0  0
    6.4042  -17.1143    0.0000 N   0  0
    8.5286  -16.7047    0.0000 C   0  0
    9.2366  -17.1129    0.0000 C   0  0
    8.5282  -15.8875    0.0000 C   0  0
    9.2326  -16.2902    0.0000 O   0  0
    9.2370  -17.9301    0.0000 F   0  0
    9.9441  -16.7039    0.0000 F   0  0
    9.9384  -17.5201    0.0000 F   0  0
    9.2357  -15.4785    0.0000 F   0  0
    7.8203  -15.4792    0.0000 F   0  0
    8.5227  -15.0685    0.0000 F   0  0
    7.1130  -19.1519    0.0000 C   0  0
    6.4074  -19.5546    0.0000 C   0  0
    6.4075  -20.3667    0.0000 C   0  0
    7.1123  -20.7736    0.0000 C   0  0
    7.8183  -20.3624    0.0000 N   0  0
    7.8147  -19.5516    0.0000 C   0  0
  2  1  2  0
  3  2  2  0
  4  5  2  0
  5  6  1  0
  6  7  2  0
  7  8  1  0
  8  9  2  0
  9  4  1  0
  6 10  1  0
  9  2  1  0
  2 11  1  0
 11 12  1  0
 11 16  1  0
 12 13  1  0
 13 14  1  0
 14 15  1  0
 15 16  1  0
 17 18  2  0
 18 19  1  0
 19 20  2  0
 20 21  1  0
 21 22  2  0
 22 17  1  0
 14 17  1  0
 20 23  1  0
 23 24  1  0
 23 25  1  0
 23 26  1  0
 24 27  1  0
 24 28  1  0
 24 29  1  0
 25 30  1  0
 25 31  1  0
 25 32  1  0
 18 33  1  0
 33 34  2  0
 34 35  1  0
 35 36  2  0
 36 37  1  0
 37 38  2  0
 38 33  1  0
M  END
> <ChEMBL ID>
CHEMBL3319549

> <Compound name>


> <Dataset>
Training

> <Observed>
Stable

> <Predicted>
Stable

$$$$
CHEMBL3319550
  SciTegic02271514512D

 39 42  0  0  0  0            999 V2000
   10.8422  -18.6386    0.0000 O   0  0
   11.6594  -18.6427    0.0000 S   0  0
   11.2544  -17.9329    0.0000 O   0  0
   10.9605  -19.8726    0.0000 C   0  0
   10.9594  -20.6921    0.0000 N   0  0
   11.6674  -21.1011    0.0000 C   0  0
   12.3771  -20.6916    0.0000 C   0  0
   12.3742  -19.8690    0.0000 C   0  0
   11.6656  -19.4637    0.0000 C   0  0
   11.6672  -21.9183    0.0000 N   0  0
   12.3697  -18.2358    0.0000 N   0  0
   13.0828  -18.6422    0.0000 C   0  0
   13.7872  -18.2350    0.0000 C   0  0
   13.7889  -17.4174    0.0000 N   0  0
   13.0802  -17.0088    0.0000 C   0  0
   12.3696  -17.4177    0.0000 C   0  0
   14.4942  -17.0119    0.0000 C   0  0
   15.2019  -17.4228    0.0000 C   0  0
   15.9094  -17.0154    0.0000 C   0  0
   15.9105  -16.1974    0.0000 C   0  0
   15.1982  -15.7884    0.0000 C   0  0
   14.4935  -16.1981    0.0000 N   0  0
   16.6180  -15.7884    0.0000 C   0  0
   17.3259  -16.1966    0.0000 C   0  0
   16.6176  -14.9712    0.0000 C   0  0
   17.3220  -15.3739    0.0000 O   0  0
   17.3264  -17.0138    0.0000 F   0  0
   18.0334  -15.7877    0.0000 F   0  0
   18.0277  -16.6038    0.0000 F   0  0
   17.3251  -14.5622    0.0000 F   0  0
   15.9096  -14.5630    0.0000 F   0  0
   16.6121  -14.1523    0.0000 F   0  0
   15.2023  -18.2357    0.0000 C   0  0
   14.4968  -18.6384    0.0000 C   0  0
   14.4969  -19.4505    0.0000 N   0  0
   15.2016  -19.8574    0.0000 C   0  0
   15.9077  -19.4462    0.0000 C   0  0
   15.9041  -18.6354    0.0000 C   0  0
   16.6097  -18.2232    0.0000 F   0  0
  2  1  2  0
  3  2  2  0
  4  5  2  0
  5  6  1  0
  6  7  2  0
  7  8  1  0
  8  9  2  0
  9  4  1  0
  6 10  1  0
  9  2  1  0
  2 11  1  0
 11 12  1  0
 11 16  1  0
 12 13  1  0
 13 14  1  0
 14 15  1  0
 15 16  1  0
 17 18  2  0
 18 19  1  0
 19 20  2  0
 20 21  1  0
 21 22  2  0
 22 17  1  0
 14 17  1  0
 20 23  1  0
 23 24  1  0
 23 25  1  0
 23 26  1  0
 24 27  1  0
 24 28  1  0
 24 29  1  0
 25 30  1  0
 25 31  1  0
 25 32  1  0
 18 33  1  0
 33 34  2  0
 34 35  1  0
 35 36  2  0
 36 37  1  0
 37 38  2  0
 38 33  1  0
 38 39  1  0
M  END
> <ChEMBL ID>
CHEMBL3319550

> <Compound name>


> <Dataset>
Training

> <Observed>
Stable

> <Predicted>
Stable

$$$$
CHEMBL3319547
  SciTegic02271514512D

 42 45  0  0  0  0            999 V2000
   26.7857  -11.3912    0.0000 O   0  0
   25.9685  -11.3912    0.0000 S   0  0
   26.3771  -12.0989    0.0000 O   0  0
   21.6102   -9.3564    0.0000 O   0  0
   22.4274   -9.3606    0.0000 S   0  0
   22.0223   -8.6508    0.0000 O   0  0
   21.7284  -10.5904    0.0000 C   0  0
   21.7273  -11.4100    0.0000 N   0  0
   22.4353  -11.8189    0.0000 C   0  0
   23.1450  -11.4095    0.0000 C   0  0
   23.1422  -10.5868    0.0000 C   0  0
   22.4336  -10.1816    0.0000 C   0  0
   22.4351  -12.6361    0.0000 N   0  0
   23.1376   -8.9537    0.0000 N   0  0
   23.8507   -9.3601    0.0000 C   0  0
   24.5551   -8.9528    0.0000 C   0  0
   24.5569   -8.1353    0.0000 N   0  0
   23.8481   -7.7266    0.0000 C   0  0
   23.1376   -8.1355    0.0000 C   0  0
   25.2621   -7.7298    0.0000 C   0  0
   25.9698   -8.1407    0.0000 C   0  0
   26.6774   -7.7333    0.0000 C   0  0
   26.6785   -6.9152    0.0000 C   0  0
   25.9661   -6.5062    0.0000 C   0  0
   25.2615   -6.9159    0.0000 N   0  0
   27.3859   -6.5063    0.0000 C   0  0
   28.0939   -6.9145    0.0000 C   0  0
   27.3855   -5.6891    0.0000 C   0  0
   28.0899   -6.0918    0.0000 O   0  0
   28.0943   -7.7317    0.0000 F   0  0
   28.8014   -6.5055    0.0000 F   0  0
   28.7957   -7.3217    0.0000 F   0  0
   28.0930   -5.2801    0.0000 F   0  0
   26.6776   -5.2809    0.0000 F   0  0
   27.3800   -4.8701    0.0000 F   0  0
   25.9703   -8.9535    0.0000 C   0  0
   25.2647   -9.3562    0.0000 C   0  0
   25.2648  -10.1684    0.0000 C   0  0
   25.9696  -10.5752    0.0000 C   0  0
   26.6756  -10.1640    0.0000 C   0  0
   26.6721   -9.3532    0.0000 C   0  0
   25.2642  -11.8023    0.0000 C   0  0
  2  1  2  0
  3  2  2  0
  5  4  2  0
  6  5  2  0
  7  8  2  0
  8  9  1  0
  9 10  2  0
 10 11  1  0
 11 12  2  0
 12  7  1  0
  9 13  1  0
 12  5  1  0
  5 14  1  0
 14 15  1  0
 14 19  1  0
 15 16  1  0
 16 17  1  0
 17 18  1  0
 18 19  1  0
 20 21  2  0
 21 22  1  0
 22 23  2  0
 23 24  1  0
 24 25  2  0
 25 20  1  0
 17 20  1  0
 23 26  1  0
 26 27  1  0
 26 28  1  0
 26 29  1  0
 27 30  1  0
 27 31  1  0
 27 32  1  0
 28 33  1  0
 28 34  1  0
 28 35  1  0
 21 36  1  0
 36 37  2  0
 37 38  1  0
 38 39  2  0
 39 40  1  0
 40 41  2  0
 41 36  1  0
 39  2  1  0
  2 42  1  0
M  END
> <ChEMBL ID>
CHEMBL3319547

> <Compound name>


> <Dataset>
Training

> <Observed>
Moderate

> <Predicted>
Moderate

$$$$
CHEMBL3319525
  SciTegic02271514512D

 34 36  0  0  0  0            999 V2000
   19.7240   -3.4834    0.0000 O   0  0
   20.5412   -3.4875    0.0000 S   0  0
   20.1362   -2.7777    0.0000 O   0  0
   19.8423   -4.7174    0.0000 C   0  0
   19.8412   -5.5369    0.0000 N   0  0
   20.5492   -5.9459    0.0000 C   0  0
   21.2589   -5.5364    0.0000 C   0  0
   21.2560   -4.7138    0.0000 C   0  0
   20.5474   -4.3085    0.0000 C   0  0
   20.5490   -6.7631    0.0000 N   0  0
   21.2515   -3.0806    0.0000 N   0  0
   21.9646   -3.4870    0.0000 C   0  0
   22.6690   -3.0798    0.0000 C   0  0
   22.6707   -2.2623    0.0000 N   0  0
   21.9620   -1.8536    0.0000 C   0  0
   21.2514   -2.2625    0.0000 C   0  0
   23.3760   -1.8567    0.0000 C   0  0
   24.0837   -2.2676    0.0000 C   0  0
   24.7912   -1.8603    0.0000 C   0  0
   24.7923   -1.0422    0.0000 C   0  0
   24.0800   -0.6332    0.0000 C   0  0
   23.3753   -1.0429    0.0000 N   0  0
   25.4998   -0.6332    0.0000 C   0  0
   26.2077   -1.0414    0.0000 C   0  0
   25.4994    0.1875    0.0000 C   0  0
   26.2038   -0.2187    0.0000 O   0  0
   26.2082   -1.8586    0.0000 F   0  0
   26.9152   -0.6325    0.0000 F   0  0
   26.9095   -1.4487    0.0000 F   0  0
   26.2069    0.5957    0.0000 F   0  0
   24.7914    0.5965    0.0000 F   0  0
   25.4939    1.0029    0.0000 F   0  0
   24.0822   -3.0848    0.0000 O   0  0
   23.3737   -3.4921    0.0000 C   0  0
  2  1  2  0
  3  2  2  0
  4  5  2  0
  5  6  1  0
  6  7  2  0
  7  8  1  0
  8  9  2  0
  9  4  1  0
  6 10  1  0
  9  2  1  0
  2 11  1  0
 11 12  1  0
 11 16  1  0
 12 13  1  0
 13 14  1  0
 14 15  1  0
 15 16  1  0
 17 18  2  0
 18 19  1  0
 19 20  2  0
 20 21  1  0
 21 22  2  0
 22 17  1  0
 14 17  1  0
 20 23  1  0
 23 24  1  0
 23 25  1  0
 23 26  1  0
 24 27  1  0
 24 28  1  0
 24 29  1  0
 25 30  1  0
 25 31  1  0
 25 32  1  0
 18 33  1  0
 33 34  1  0
M  END
> <ChEMBL ID>
CHEMBL3319525

> <Compound name>


> <Dataset>
Training

> <Observed>
Stable

> <Predicted>
Stable

$$$$
CHEMBL3319526
  SciTegic02271514512D

 35 38  0  0  0  0            999 V2000
   26.1666   -3.9828    0.0000 O   0  0
   26.9838   -3.9869    0.0000 S   0  0
   26.5788   -3.2771    0.0000 O   0  0
   26.2849   -5.2168    0.0000 C   0  0
   26.2838   -6.0363    0.0000 N   0  0
   26.9918   -6.4453    0.0000 C   0  0
   27.7015   -6.0358    0.0000 C   0  0
   27.6986   -5.2132    0.0000 C   0  0
   26.9900   -4.8079    0.0000 C   0  0
   26.9916   -7.2625    0.0000 N   0  0
   27.6941   -3.5800    0.0000 N   0  0
   28.4072   -3.9864    0.0000 C   0  0
   29.1116   -3.5792    0.0000 C   0  0
   29.1133   -2.7617    0.0000 N   0  0
   28.4046   -2.3530    0.0000 C   0  0
   27.6940   -2.7619    0.0000 C   0  0
   29.8186   -2.3561    0.0000 C   0  0
   30.5263   -2.7670    0.0000 C   0  0
   31.2338   -2.3597    0.0000 C   0  0
   31.2349   -1.5416    0.0000 C   0  0
   30.5226   -1.1326    0.0000 C   0  0
   29.8179   -1.5423    0.0000 N   0  0
   31.9424   -1.1326    0.0000 C   0  0
   32.6503   -1.5408    0.0000 C   0  0
   31.9420   -0.3154    0.0000 C   0  0
   32.6464   -0.7181    0.0000 O   0  0
   32.6508   -2.3580    0.0000 F   0  0
   33.3578   -1.1319    0.0000 F   0  0
   33.3521   -1.9481    0.0000 F   0  0
   32.6495    0.0963    0.0000 F   0  0
   31.2340    0.0971    0.0000 F   0  0
   31.9365    0.5035    0.0000 F   0  0
   30.5286   -3.5814    0.0000 C   0  0
   30.1187   -4.2884    0.0000 C   0  0
   30.9359   -4.2899    0.0000 C   0  0
  2  1  2  0
  3  2  2  0
  4  5  2  0
  5  6  1  0
  6  7  2  0
  7  8  1  0
  8  9  2  0
  9  4  1  0
  6 10  1  0
  9  2  1  0
  2 11  1  0
 11 12  1  0
 11 16  1  0
 12 13  1  0
 13 14  1  0
 14 15  1  0
 15 16  1  0
 17 18  2  0
 18 19  1  0
 19 20  2  0
 20 21  1  0
 21 22  2  0
 22 17  1  0
 14 17  1  0
 20 23  1  0
 23 24  1  0
 23 25  1  0
 23 26  1  0
 24 27  1  0
 24 28  1  0
 24 29  1  0
 25 30  1  0
 25 31  1  0
 25 32  1  0
 34 33  1  0
 35 34  1  0
 33 35  1  0
 18 33  1  0
M  END
> <ChEMBL ID>
CHEMBL3319526

> <Compound name>


> <Dataset>
Training

> <Observed>
Moderate

> <Predicted>
Moderate

$$$$
CHEMBL3319527
  SciTegic02271514512D

 37 40  0  0  0  0            999 V2000
   -2.9964  -11.6223    0.0000 O   0  0
   -2.1792  -11.6264    0.0000 S   0  0
   -2.5913  -10.9166    0.0000 O   0  0
   -2.8835  -12.8563    0.0000 C   0  0
   -2.8824  -13.6758    0.0000 N   0  0
   -2.1789  -14.0848    0.0000 C   0  0
   -1.4688  -13.6753    0.0000 C   0  0
   -1.4660  -12.8527    0.0000 C   0  0
   -2.1771  -12.4474    0.0000 C   0  0
   -2.1787  -14.9020    0.0000 N   0  0
   -1.4696  -11.2195    0.0000 N   0  0
   -0.7630  -11.6259    0.0000 C   0  0
   -0.0559  -11.2187    0.0000 C   0  0
   -0.0577  -10.4012    0.0000 N   0  0
   -0.7604   -9.9925    0.0000 C   0  0
   -1.4696  -10.4014    0.0000 C   0  0
    0.6556   -9.9956    0.0000 C   0  0
    1.3633  -10.4065    0.0000 C   0  0
    2.0708   -9.9992    0.0000 C   0  0
    2.0719   -9.1811    0.0000 C   0  0
    1.3596   -8.7721    0.0000 C   0  0
    0.6549   -9.1818    0.0000 N   0  0
    2.7794   -8.7721    0.0000 C   0  0
    3.4873   -9.1803    0.0000 C   0  0
    2.7790   -7.9549    0.0000 C   0  0
    3.4834   -8.3576    0.0000 O   0  0
    3.4878   -9.9975    0.0000 F   0  0
    4.1948   -8.7714    0.0000 F   0  0
    4.1891   -9.5876    0.0000 F   0  0
    3.4865   -7.5460    0.0000 F   0  0
    2.0710   -7.5467    0.0000 F   0  0
    2.7735   -7.1360    0.0000 F   0  0
    1.3637  -11.2194    0.0000 C   0  0
    1.3622  -12.0366    0.0000 C   0  0
    1.3607  -12.8538    0.0000 C   0  0
    0.9539  -13.5588    0.0000 C   0  0
    1.7711  -13.5603    0.0000 C   0  0
  2  1  2  0
  3  2  2  0
  4  5  2  0
  5  6  1  0
  6  7  2  0
  7  8  1  0
  8  9  2  0
  9  4  1  0
  6 10  1  0
  9  2  1  0
  2 11  1  0
 11 12  1  0
 11 16  1  0
 12 13  1  0
 13 14  1  0
 14 15  1  0
 15 16  1  0
 17 18  2  0
 18 19  1  0
 19 20  2  0
 20 21  1  0
 21 22  2  0
 22 17  1  0
 14 17  1  0
 20 23  1  0
 23 24  1  0
 23 25  1  0
 23 26  1  0
 24 27  1  0
 24 28  1  0
 24 29  1  0
 25 30  1  0
 25 31  1  0
 25 32  1  0
 33 34  3  0
 18 33  1  0
 34 35  1  0
 36 35  1  0
 37 36  1  0
 35 37  1  0
M  END
> <ChEMBL ID>
CHEMBL3319527

> <Compound name>


> <Dataset>
Training

> <Observed>
Stable

> <Predicted>
Stable

$$$$
CHEMBL3319552
  SciTegic02271514512D

 39 42  0  0  0  0            999 V2000
    0.0825  -27.0375    0.0000 O   0  0
    0.8997  -27.0416    0.0000 S   0  0
    0.4947  -26.3318    0.0000 O   0  0
    0.2008  -28.2715    0.0000 C   0  0
    0.1997  -29.0910    0.0000 N   0  0
    0.9077  -29.5000    0.0000 C   0  0
    1.6174  -29.0905    0.0000 C   0  0
    1.6145  -28.2679    0.0000 C   0  0
    0.9059  -27.8626    0.0000 C   0  0
    0.9075  -30.3172    0.0000 N   0  0
    1.6100  -26.6347    0.0000 N   0  0
    2.3231  -27.0411    0.0000 C   0  0
    3.0275  -26.6339    0.0000 C   0  0
    3.0293  -25.8164    0.0000 N   0  0
    2.3205  -25.4077    0.0000 C   0  0
    1.6099  -25.8166    0.0000 C   0  0
    3.7345  -25.4108    0.0000 C   0  0
    4.4422  -25.8217    0.0000 C   0  0
    5.1497  -25.4144    0.0000 C   0  0
    5.1508  -24.5963    0.0000 C   0  0
    4.4385  -24.1873    0.0000 C   0  0
    3.7338  -24.5970    0.0000 N   0  0
    5.8583  -24.1873    0.0000 C   0  0
    6.5662  -24.5955    0.0000 C   0  0
    5.8579  -23.3701    0.0000 C   0  0
    6.5623  -23.7728    0.0000 O   0  0
    6.5667  -25.4127    0.0000 F   0  0
    7.2737  -24.1866    0.0000 F   0  0
    7.2680  -25.0028    0.0000 F   0  0
    6.5654  -22.9612    0.0000 F   0  0
    5.1500  -22.9619    0.0000 F   0  0
    5.8524  -22.5512    0.0000 F   0  0
    4.4426  -26.6346    0.0000 C   0  0
    3.7371  -27.0373    0.0000 C   0  0
    3.7372  -27.8494    0.0000 N   0  0
    4.4419  -28.2563    0.0000 C   0  0
    5.1480  -27.8451    0.0000 C   0  0
    5.1444  -27.0343    0.0000 C   0  0
    5.8574  -28.2508    0.0000 C   0  0
  2  1  2  0
  3  2  2  0
  4  5  2  0
  5  6  1  0
  6  7  2  0
  7  8  1  0
  8  9  2  0
  9  4  1  0
  6 10  1  0
  9  2  1  0
  2 11  1  0
 11 12  1  0
 11 16  1  0
 12 13  1  0
 13 14  1  0
 14 15  1  0
 15 16  1  0
 17 18  2  0
 18 19  1  0
 19 20  2  0
 20 21  1  0
 21 22  2  0
 22 17  1  0
 14 17  1  0
 20 23  1  0
 23 24  1  0
 23 25  1  0
 23 26  1  0
 24 27  1  0
 24 28  1  0
 24 29  1  0
 25 30  1  0
 25 31  1  0
 25 32  1  0
 18 33  1  0
 33 34  2  0
 34 35  1  0
 35 36  2  0
 36 37  1  0
 37 38  2  0
 38 33  1  0
 37 39  1  0
M  END
> <ChEMBL ID>
CHEMBL3319552

> <Compound name>


> <Dataset>
Training

> <Observed>
Moderate

> <Predicted>
Moderate

$$$$
CHEMBL3319553
  SciTegic02271514512D

 39 42  0  0  0  0            999 V2000
    8.1265  -27.2356    0.0000 O   0  0
    8.9437  -27.2397    0.0000 S   0  0
    8.5387  -26.5299    0.0000 O   0  0
    8.2448  -28.4696    0.0000 C   0  0
    8.2436  -29.2891    0.0000 N   0  0
    8.9517  -29.6981    0.0000 C   0  0
    9.6613  -29.2886    0.0000 C   0  0
    9.6585  -28.4660    0.0000 C   0  0
    8.9499  -28.0607    0.0000 C   0  0
    8.9515  -30.5153    0.0000 N   0  0
    9.6539  -26.8328    0.0000 N   0  0
   10.3671  -27.2392    0.0000 C   0  0
   11.0714  -26.8320    0.0000 C   0  0
   11.0732  -26.0145    0.0000 N   0  0
   10.3645  -25.6058    0.0000 C   0  0
    9.6539  -26.0147    0.0000 C   0  0
   11.7785  -25.6089    0.0000 C   0  0
   12.4862  -26.0198    0.0000 C   0  0
   13.1937  -25.6125    0.0000 C   0  0
   13.1948  -24.7944    0.0000 C   0  0
   12.4824  -24.3854    0.0000 C   0  0
   11.7778  -24.7951    0.0000 N   0  0
   13.9023  -24.3854    0.0000 C   0  0
   14.6102  -24.7936    0.0000 C   0  0
   13.9019  -23.5682    0.0000 C   0  0
   14.6063  -23.9709    0.0000 O   0  0
   14.6107  -25.6108    0.0000 F   0  0
   15.3177  -24.3847    0.0000 F   0  0
   15.3120  -25.2009    0.0000 F   0  0
   14.6093  -23.1593    0.0000 F   0  0
   13.1939  -23.1600    0.0000 F   0  0
   13.8964  -22.7493    0.0000 F   0  0
   12.4866  -26.8327    0.0000 C   0  0
   11.7811  -27.2354    0.0000 C   0  0
   11.7812  -28.0475    0.0000 N   0  0
   12.4859  -28.4544    0.0000 C   0  0
   13.1920  -28.0432    0.0000 C   0  0
   13.1884  -27.2324    0.0000 C   0  0
   12.4874  -29.2716    0.0000 C   0  0
  2  1  2  0
  3  2  2  0
  4  5  2  0
  5  6  1  0
  6  7  2  0
  7  8  1  0
  8  9  2  0
  9  4  1  0
  6 10  1  0
  9  2  1  0
  2 11  1  0
 11 12  1  0
 11 16  1  0
 12 13  1  0
 13 14  1  0
 14 15  1  0
 15 16  1  0
 17 18  2  0
 18 19  1  0
 19 20  2  0
 20 21  1  0
 21 22  2  0
 22 17  1  0
 14 17  1  0
 20 23  1  0
 23 24  1  0
 23 25  1  0
 23 26  1  0
 24 27  1  0
 24 28  1  0
 24 29  1  0
 25 30  1  0
 25 31  1  0
 25 32  1  0
 18 33  1  0
 33 34  2  0
 34 35  1  0
 35 36  2  0
 36 37  1  0
 37 38  2  0
 38 33  1  0
 36 39  1  0
M  END
> <ChEMBL ID>
CHEMBL3319553

> <Compound name>


> <Dataset>
Training

> <Observed>
Moderate

> <Predicted>
Moderate

$$$$
CHEMBL3319554
  SciTegic02271514512D

 40 43  0  0  0  0            999 V2000
   14.9983  -26.9260    0.0000 O   0  0
   15.8155  -26.9302    0.0000 S   0  0
   15.4105  -26.2204    0.0000 O   0  0
   15.1166  -28.1600    0.0000 C   0  0
   15.1155  -28.9796    0.0000 N   0  0
   15.8235  -29.3885    0.0000 C   0  0
   16.5332  -28.9791    0.0000 C   0  0
   16.5304  -28.1564    0.0000 C   0  0
   15.8217  -27.7512    0.0000 C   0  0
   15.8233  -30.2057    0.0000 N   0  0
   16.5258  -26.5233    0.0000 N   0  0
   17.2389  -26.9297    0.0000 C   0  0
   17.9433  -26.5225    0.0000 C   0  0
   17.9451  -25.7049    0.0000 N   0  0
   17.2363  -25.2963    0.0000 C   0  0
   16.5257  -25.7051    0.0000 C   0  0
   18.6503  -25.2994    0.0000 C   0  0
   19.3580  -25.7103    0.0000 C   0  0
   20.0655  -25.3029    0.0000 C   0  0
   20.0666  -24.4849    0.0000 C   0  0
   19.3543  -24.0759    0.0000 C   0  0
   18.6496  -24.4856    0.0000 N   0  0
   20.7741  -24.0759    0.0000 C   0  0
   21.4821  -24.4841    0.0000 C   0  0
   20.7737  -23.2587    0.0000 C   0  0
   21.4781  -23.6614    0.0000 O   0  0
   21.4825  -25.3013    0.0000 F   0  0
   22.1895  -24.0751    0.0000 F   0  0
   22.1839  -24.8913    0.0000 F   0  0
   21.4812  -22.8497    0.0000 F   0  0
   20.0658  -22.8505    0.0000 F   0  0
   20.7682  -22.4397    0.0000 F   0  0
   19.3584  -26.5231    0.0000 C   0  0
   18.6529  -26.9258    0.0000 C   0  0
   18.6530  -27.7380    0.0000 N   0  0
   19.3577  -28.1448    0.0000 C   0  0
   20.0638  -27.7336    0.0000 C   0  0
   20.0602  -26.9229    0.0000 C   0  0
   19.3593  -28.9620    0.0000 O   0  0
   18.6523  -29.3719    0.0000 C   0  0
  2  1  2  0
  3  2  2  0
  4  5  2  0
  5  6  1  0
  6  7  2  0
  7  8  1  0
  8  9  2  0
  9  4  1  0
  6 10  1  0
  9  2  1  0
  2 11  1  0
 11 12  1  0
 11 16  1  0
 12 13  1  0
 13 14  1  0
 14 15  1  0
 15 16  1  0
 17 18  2  0
 18 19  1  0
 19 20  2  0
 20 21  1  0
 21 22  2  0
 22 17  1  0
 14 17  1  0
 20 23  1  0
 23 24  1  0
 23 25  1  0
 23 26  1  0
 24 27  1  0
 24 28  1  0
 24 29  1  0
 25 30  1  0
 25 31  1  0
 25 32  1  0
 18 33  1  0
 33 34  2  0
 34 35  1  0
 35 36  2  0
 36 37  1  0
 37 38  2  0
 38 33  1  0
 36 39  1  0
 39 40  1  0
M  END
> <ChEMBL ID>
CHEMBL3319554

> <Compound name>


> <Dataset>
Training

> <Observed>
Moderate

> <Predicted>
Moderate

$$$$
CHEMBL3319555
  SciTegic02271514512D

 40 43  0  0  0  0            999 V2000
   22.0559  -26.9591    0.0000 O   0  0
   22.8731  -26.9632    0.0000 S   0  0
   22.4681  -26.2534    0.0000 O   0  0
   22.1742  -28.1931    0.0000 C   0  0
   22.1730  -29.0126    0.0000 N   0  0
   22.8811  -29.4216    0.0000 C   0  0
   23.5907  -29.0121    0.0000 C   0  0
   23.5879  -28.1895    0.0000 C   0  0
   22.8793  -27.7842    0.0000 C   0  0
   22.8809  -30.2388    0.0000 N   0  0
   23.5833  -26.5563    0.0000 N   0  0
   24.2965  -26.9627    0.0000 C   0  0
   25.0008  -26.5555    0.0000 C   0  0
   25.0026  -25.7379    0.0000 N   0  0
   24.2939  -25.3293    0.0000 C   0  0
   23.5833  -25.7382    0.0000 C   0  0
   25.7079  -25.3324    0.0000 C   0  0
   26.4156  -25.7433    0.0000 C   0  0
   27.1231  -25.3359    0.0000 C   0  0
   27.1242  -24.5179    0.0000 C   0  0
   26.4118  -24.1089    0.0000 C   0  0
   25.7072  -24.5186    0.0000 N   0  0
   27.8317  -24.1089    0.0000 C   0  0
   28.5396  -24.5171    0.0000 C   0  0
   27.8313  -23.2917    0.0000 C   0  0
   28.5357  -23.6944    0.0000 O   0  0
   28.5400  -25.3343    0.0000 F   0  0
   29.2471  -24.1081    0.0000 F   0  0
   29.2414  -24.9243    0.0000 F   0  0
   28.5387  -22.8827    0.0000 F   0  0
   27.1233  -22.8835    0.0000 F   0  0
   27.8258  -22.4728    0.0000 F   0  0
   26.4160  -26.5562    0.0000 C   0  0
   25.7105  -26.9589    0.0000 C   0  0
   25.7106  -27.7710    0.0000 N   0  0
   26.4153  -28.1778    0.0000 C   0  0
   27.1214  -27.7666    0.0000 C   0  0
   27.1178  -26.9559    0.0000 C   0  0
   27.8307  -28.1723    0.0000 O   0  0
   27.8341  -28.9895    0.0000 C   0  0
  2  1  2  0
  3  2  2  0
  4  5  2  0
  5  6  1  0
  6  7  2  0
  7  8  1  0
  8  9  2  0
  9  4  1  0
  6 10  1  0
  9  2  1  0
  2 11  1  0
 11 12  1  0
 11 16  1  0
 12 13  1  0
 13 14  1  0
 14 15  1  0
 15 16  1  0
 17 18  2  0
 18 19  1  0
 19 20  2  0
 20 21  1  0
 21 22  2  0
 22 17  1  0
 14 17  1  0
 20 23  1  0
 23 24  1  0
 23 25  1  0
 23 26  1  0
 24 27  1  0
 24 28  1  0
 24 29  1  0
 25 30  1  0
 25 31  1  0
 25 32  1  0
 18 33  1  0
 33 34  2  0
 34 35  1  0
 35 36  2  0
 36 37  1  0
 37 38  2  0
 38 33  1  0
 37 39  1  0
 39 40  1  0
M  END
> <ChEMBL ID>
CHEMBL3319555

> <Compound name>


> <Dataset>
Training

> <Observed>
Moderate

> <Predicted>
Moderate

$$$$
CHEMBL3319522
  SciTegic02271514512D

 32 34  0  0  0  0            999 V2000
   -0.8213   -2.3649    0.0000 O   0  0
   -0.0041   -2.3690    0.0000 S   0  0
   -0.4163   -1.6593    0.0000 O   0  0
   -0.7085   -3.5989    0.0000 C   0  0
   -0.7073   -4.4184    0.0000 N   0  0
    0.0039   -4.8274    0.0000 C   0  0
    0.7135   -4.4180    0.0000 C   0  0
    0.7107   -3.5953    0.0000 C   0  0
    0.0021   -3.1900    0.0000 C   0  0
    0.0037   -5.6446    0.0000 N   0  0
    0.7061   -1.9622    0.0000 N   0  0
    1.4192   -2.3685    0.0000 C   0  0
    2.1236   -1.9613    0.0000 C   0  0
    2.1254   -1.1438    0.0000 N   0  0
    1.4166   -0.7351    0.0000 C   0  0
    0.7061   -1.1440    0.0000 C   0  0
    2.8307   -0.7383    0.0000 C   0  0
    3.5383   -1.1491    0.0000 C   0  0
    4.2459   -0.7418    0.0000 C   0  0
    4.2470    0.0806    0.0000 C   0  0
    3.5346    0.4887    0.0000 C   0  0
    2.8300    0.0813    0.0000 N   0  0
    4.9545    0.4888    0.0000 C   0  0
    5.6624    0.0798    0.0000 C   0  0
    4.9540    1.3060    0.0000 C   0  0
    5.6584    0.8997    0.0000 O   0  0
    5.6628   -0.7402    0.0000 F   0  0
    6.3699    0.4880    0.0000 F   0  0
    6.3642   -0.3302    0.0000 F   0  0
    5.6615    1.7142    0.0000 F   0  0
    4.2461    1.7149    0.0000 F   0  0
    4.9485    2.1214    0.0000 F   0  0
  2  1  2  0
  3  2  2  0
  4  5  2  0
  5  6  1  0
  6  7  2  0
  7  8  1  0
  8  9  2  0
  9  4  1  0
  6 10  1  0
  9  2  1  0
  2 11  1  0
 11 12  1  0
 11 16  1  0
 12 13  1  0
 13 14  1  0
 14 15  1  0
 15 16  1  0
 17 18  2  0
 18 19  1  0
 19 20  2  0
 20 21  1  0
 21 22  2  0
 22 17  1  0
 14 17  1  0
 20 23  1  0
 23 24  1  0
 23 25  1  0
 23 26  1  0
 24 27  1  0
 24 28  1  0
 24 29  1  0
 25 30  1  0
 25 31  1  0
 25 32  1  0
M  END
> <ChEMBL ID>
CHEMBL3319522

> <Compound name>


> <Dataset>
Training

> <Observed>
Stable

> <Predicted>
Stable

$$$$
CHEMBL3319523
  SciTegic02271514512D

 33 35  0  0  0  0            999 V2000
    6.2032   -3.5329    0.0000 O   0  0
    7.0204   -3.5370    0.0000 S   0  0
    6.6154   -2.8273    0.0000 O   0  0
    6.3215   -4.7669    0.0000 C   0  0
    6.3204   -5.5864    0.0000 N   0  0
    7.0284   -5.9954    0.0000 C   0  0
    7.7381   -5.5860    0.0000 C   0  0
    7.7352   -4.7633    0.0000 C   0  0
    7.0266   -4.3581    0.0000 C   0  0
    7.0282   -6.8126    0.0000 N   0  0
    7.7307   -3.1302    0.0000 N   0  0
    8.4438   -3.5366    0.0000 C   0  0
    9.1482   -3.1293    0.0000 C   0  0
    9.1499   -2.3118    0.0000 N   0  0
    8.4412   -1.9031    0.0000 C   0  0
    7.7306   -2.3120    0.0000 C   0  0
    9.8552   -1.9063    0.0000 C   0  0
   10.5629   -2.3171    0.0000 C   0  0
   11.2704   -1.9098    0.0000 C   0  0
   11.2715   -1.0917    0.0000 C   0  0
   10.5592   -0.6827    0.0000 C   0  0
    9.8545   -1.0924    0.0000 N   0  0
   11.9790   -0.6828    0.0000 C   0  0
   12.6869   -1.0910    0.0000 C   0  0
   11.9786    0.1380    0.0000 C   0  0
   12.6830   -0.2683    0.0000 O   0  0
   12.6874   -1.9082    0.0000 F   0  0
   13.3944   -0.6820    0.0000 F   0  0
   13.3887   -1.4982    0.0000 F   0  0
   12.6861    0.5462    0.0000 F   0  0
   11.2706    0.5469    0.0000 F   0  0
   11.9731    0.9534    0.0000 F   0  0
   10.5614   -3.1343    0.0000 Cl  0  0
  2  1  2  0
  3  2  2  0
  4  5  2  0
  5  6  1  0
  6  7  2  0
  7  8  1  0
  8  9  2  0
  9  4  1  0
  6 10  1  0
  9  2  1  0
  2 11  1  0
 11 12  1  0
 11 16  1  0
 12 13  1  0
 13 14  1  0
 14 15  1  0
 15 16  1  0
 17 18  2  0
 18 19  1  0
 19 20  2  0
 20 21  1  0
 21 22  2  0
 22 17  1  0
 14 17  1  0
 20 23  1  0
 23 24  1  0
 23 25  1  0
 23 26  1  0
 24 27  1  0
 24 28  1  0
 24 29  1  0
 25 30  1  0
 25 31  1  0
 25 32  1  0
 18 33  1  0
M  END
> <ChEMBL ID>
CHEMBL3319523

> <Compound name>


> <Dataset>
Training

> <Observed>
Stable

> <Predicted>
Stable

$$$$
CHEMBL3319530
  SciTegic02271514512D

 38 40  0  0  0  0            999 V2000
   21.4533  -13.2195    0.0000 C   0  0
   20.6361  -13.2195    0.0000 C   0  0
   21.0447  -13.9272    0.0000 C   0  0
   16.2819  -11.9896    0.0000 O   0  0
   17.0991  -11.9937    0.0000 S   0  0
   16.6941  -11.2840    0.0000 O   0  0
   16.4002  -13.2236    0.0000 C   0  0
   16.3990  -14.0431    0.0000 N   0  0
   17.1071  -14.4521    0.0000 C   0  0
   17.8168  -14.0427    0.0000 C   0  0
   17.8139  -13.2200    0.0000 C   0  0
   17.1053  -12.8147    0.0000 C   0  0
   17.1069  -15.2693    0.0000 N   0  0
   17.8093  -11.5868    0.0000 N   0  0
   18.5225  -11.9932    0.0000 C   0  0
   19.2269  -11.5860    0.0000 C   0  0
   19.2286  -10.7685    0.0000 N   0  0
   18.5199  -10.3598    0.0000 C   0  0
   17.8093  -10.7687    0.0000 C   0  0
   19.9339  -10.3630    0.0000 C   0  0
   20.6416  -10.7738    0.0000 C   0  0
   21.3491  -10.3665    0.0000 C   0  0
   21.3502   -9.5484    0.0000 C   0  0
   20.6378   -9.1394    0.0000 C   0  0
   19.9332   -9.5491    0.0000 N   0  0
   22.0577   -9.1394    0.0000 C   0  0
   22.7656   -9.5477    0.0000 C   0  0
   22.0573   -8.3223    0.0000 C   0  0
   22.7617   -8.7250    0.0000 O   0  0
   22.7661  -10.3649    0.0000 F   0  0
   23.4731   -9.1387    0.0000 F   0  0
   23.4674   -9.9549    0.0000 F   0  0
   22.7647   -7.9133    0.0000 F   0  0
   21.3493   -7.9140    0.0000 F   0  0
   22.0518   -7.5033    0.0000 F   0  0
   20.6420  -11.5867    0.0000 C   0  0
   20.6405  -12.4039    0.0000 C   0  0
   19.9306  -13.6284    0.0000 O   0  0
  2  1  1  0
  3  2  1  0
  5  4  2  0
  6  5  2  0
  7  8  2  0
  8  9  1  0
  9 10  2  0
 10 11  1  0
 11 12  2  0
 12  7  1  0
  9 13  1  0
 12  5  1  0
  5 14  1  0
 14 15  1  0
 14 19  1  0
 15 16  1  0
 16 17  1  0
 17 18  1  0
 18 19  1  0
 20 21  2  0
 21 22  1  0
 22 23  2  0
 23 24  1  0
 24 25  2  0
 25 20  1  0
 17 20  1  0
 23 26  1  0
 26 27  1  0
 26 28  1  0
 26 29  1  0
 27 30  1  0
 27 31  1  0
 27 32  1  0
 28 33  1  0
 28 34  1  0
 28 35  1  0
 36 37  3  0
 21 36  1  0
 37  2  1  0
  2 38  1  0
M  END
> <ChEMBL ID>
CHEMBL3319530

> <Compound name>


> <Dataset>
Training

> <Observed>
Stable

> <Predicted>
Stable

$$$$
CHEMBL3319560
  SciTegic02271514512D

 43 47  0  0  0  0            999 V2000
   -4.0529  -11.3292    0.0000 O   0  0
   -3.2357  -11.3334    0.0000 S   0  0
   -3.6479  -10.6236    0.0000 O   0  0
   -3.9401  -12.5632    0.0000 C   0  0
   -3.9389  -13.3828    0.0000 N   0  0
   -3.2355  -13.7917    0.0000 C   0  0
   -2.5254  -13.3823    0.0000 C   0  0
   -2.5225  -12.5596    0.0000 C   0  0
   -3.2337  -12.1544    0.0000 C   0  0
   -3.2353  -14.6089    0.0000 N   0  0
   -2.5262  -10.9265    0.0000 N   0  0
   -1.8196  -11.3329    0.0000 C   0  0
   -1.1124  -10.9257    0.0000 C   0  0
   -1.1142  -10.1081    0.0000 N   0  0
   -1.8170   -9.6995    0.0000 C   0  0
   -2.5262  -10.1083    0.0000 C   0  0
   -0.4080   -9.7026    0.0000 C   0  0
    0.3067  -10.1135    0.0000 C   0  0
    1.0143   -9.7061    0.0000 C   0  0
    1.0154   -8.8881    0.0000 C   0  0
    0.3030   -8.4791    0.0000 C   0  0
   -0.4073   -8.8888    0.0000 N   0  0
    1.7228   -8.4791    0.0000 C   0  0
    2.4308   -8.8873    0.0000 C   0  0
    1.7224   -7.6619    0.0000 C   0  0
    2.4268   -8.0646    0.0000 O   0  0
    2.4312   -9.7045    0.0000 F   0  0
    3.1383   -8.4783    0.0000 F   0  0
    3.1326   -9.2945    0.0000 F   0  0
    2.4299   -7.2529    0.0000 F   0  0
    1.0145   -7.2537    0.0000 F   0  0
    1.7169   -6.8429    0.0000 F   0  0
    0.3072  -10.9263    0.0000 C   0  0
   -0.4023  -11.3291    0.0000 C   0  0
    1.0125  -12.1368    0.0000 C   0  0
    1.0089  -11.3261    0.0000 C   0  0
    0.3065  -12.5480    0.0000 C   0  0
   -0.4011  -12.1389    0.0000 C   0  0
   -1.0072  -12.6840    0.0000 C   0  0
   -0.6776  -13.4300    0.0000 C   0  0
    0.1355  -13.3459    0.0000 N   0  0
   -1.0934  -14.1371    0.0000 O   0  0
    0.6814  -13.9540    0.0000 C   0  0
  2  1  2  0
  3  2  2  0
  4  5  2  0
  5  6  1  0
  6  7  2  0
  7  8  1  0
  8  9  2  0
  9  4  1  0
  6 10  1  0
  9  2  1  0
  2 11  1  0
 11 12  1  0
 11 16  1  0
 12 13  1  0
 13 14  1  0
 14 15  1  0
 15 16  1  0
 17 18  2  0
 18 19  1  0
 19 20  2  0
 20 21  1  0
 21 22  2  0
 22 17  1  0
 14 17  1  0
 20 23  1  0
 23 24  1  0
 23 25  1  0
 23 26  1  0
 24 27  1  0
 24 28  1  0
 24 29  1  0
 25 30  1  0
 25 31  1  0
 25 32  1  0
 18 33  1  0
 33 34  2  0
 34 38  1  0
 37 35  1  0
 35 36  2  0
 36 33  1  0
 37 38  2  0
 38 39  1  0
 39 40  1  0
 40 41  1  0
 41 37  1  0
 40 42  2  0
 41 43  1  0
M  END
> <ChEMBL ID>
CHEMBL3319560

> <Compound name>


> <Dataset>
Training

> <Observed>
Stable

> <Predicted>
Stable

$$$$
CHEMBL3319531
  SciTegic02271514512D

 37 39  0  0  0  0            999 V2000
   23.4055  -12.7985    0.0000 O   0  0
   24.2227  -12.8027    0.0000 S   0  0
   23.8177  -12.0929    0.0000 O   0  0
   23.5238  -14.0325    0.0000 C   0  0
   23.5226  -14.8521    0.0000 N   0  0
   24.2307  -15.2610    0.0000 C   0  0
   24.9403  -14.8516    0.0000 C   0  0
   24.9375  -14.0289    0.0000 C   0  0
   24.2289  -13.6237    0.0000 C   0  0
   24.2305  -16.0782    0.0000 N   0  0
   24.9329  -12.3958    0.0000 N   0  0
   25.6461  -12.8022    0.0000 C   0  0
   26.3504  -12.3950    0.0000 C   0  0
   26.3522  -11.5774    0.0000 N   0  0
   25.6435  -11.1688    0.0000 C   0  0
   24.9329  -11.5776    0.0000 C   0  0
   27.0575  -11.1719    0.0000 C   0  0
   27.7652  -11.5828    0.0000 C   0  0
   28.4727  -11.1754    0.0000 C   0  0
   28.4738  -10.3574    0.0000 C   0  0
   27.7614   -9.9484    0.0000 C   0  0
   27.0568  -10.3581    0.0000 N   0  0
   29.1813   -9.9484    0.0000 C   0  0
   29.8892  -10.3566    0.0000 C   0  0
   29.1809   -9.1312    0.0000 C   0  0
   29.8853   -9.5339    0.0000 O   0  0
   29.8897  -11.1738    0.0000 F   0  0
   30.5967   -9.9476    0.0000 F   0  0
   30.5910  -10.7638    0.0000 F   0  0
   29.8883   -8.7222    0.0000 F   0  0
   28.4729   -8.7230    0.0000 F   0  0
   29.1754   -8.3122    0.0000 F   0  0
   27.7656  -12.3956    0.0000 C   0  0
   27.7641  -13.2128    0.0000 C   0  0
   27.7626  -14.0300    0.0000 C   0  0
   27.0542  -14.4373    0.0000 C   0  0
   27.0527  -15.2545    0.0000 O   0  0
  2  1  2  0
  3  2  2  0
  4  5  2  0
  5  6  1  0
  6  7  2  0
  7  8  1  0
  8  9  2  0
  9  4  1  0
  6 10  1  0
  9  2  1  0
  2 11  1  0
 11 12  1  0
 11 16  1  0
 12 13  1  0
 13 14  1  0
 14 15  1  0
 15 16  1  0
 17 18  2  0
 18 19  1  0
 19 20  2  0
 20 21  1  0
 21 22  2  0
 22 17  1  0
 14 17  1  0
 20 23  1  0
 23 24  1  0
 23 25  1  0
 23 26  1  0
 24 27  1  0
 24 28  1  0
 24 29  1  0
 25 30  1  0
 25 31  1  0
 25 32  1  0
 33 34  3  0
 18 33  1  0
 34 35  1  0
 35 36  1  0
 36 37  1  0
M  END
> <ChEMBL ID>
CHEMBL3319531

> <Compound name>


> <Dataset>
Training

> <Observed>
Stable

> <Predicted>
Stable

$$$$
CHEMBL3319528
  SciTegic02271514512D

 36 38  0  0  0  0            999 V2000
    3.4380  -11.7791    0.0000 O   0  0
    4.2552  -11.7832    0.0000 S   0  0
    3.8502  -11.0735    0.0000 O   0  0
    3.5563  -13.0131    0.0000 C   0  0
    3.5551  -13.8327    0.0000 N   0  0
    4.2632  -14.2416    0.0000 C   0  0
    4.9728  -13.8322    0.0000 C   0  0
    4.9700  -13.0095    0.0000 C   0  0
    4.2614  -12.6043    0.0000 C   0  0
    4.2630  -15.0588    0.0000 N   0  0
    4.9654  -11.3764    0.0000 N   0  0
    5.6785  -11.7828    0.0000 C   0  0
    6.3829  -11.3755    0.0000 C   0  0
    6.3847  -10.5580    0.0000 N   0  0
    5.6759  -10.1493    0.0000 C   0  0
    4.9654  -10.5582    0.0000 C   0  0
    7.0900  -10.1525    0.0000 C   0  0
    7.7976  -10.5633    0.0000 C   0  0
    8.5052  -10.1560    0.0000 C   0  0
    8.5063   -9.3379    0.0000 C   0  0
    7.7939   -8.9289    0.0000 C   0  0
    7.0893   -9.3386    0.0000 N   0  0
    9.2138   -8.9290    0.0000 C   0  0
    9.9217   -9.3372    0.0000 C   0  0
    9.2133   -8.1118    0.0000 C   0  0
    9.9177   -8.5145    0.0000 O   0  0
    9.9221  -10.1544    0.0000 F   0  0
   10.6292   -8.9282    0.0000 F   0  0
   10.6235   -9.7444    0.0000 F   0  0
    9.9208   -7.7028    0.0000 F   0  0
    8.5054   -7.7035    0.0000 F   0  0
    9.2078   -7.2928    0.0000 F   0  0
    7.7981  -11.3762    0.0000 C   0  0
    7.7966  -12.1934    0.0000 C   0  0
    7.7951  -13.0106    0.0000 C   0  0
    7.0866  -13.4179    0.0000 O   0  0
  2  1  2  0
  3  2  2  0
  4  5  2  0
  5  6  1  0
  6  7  2  0
  7  8  1  0
  8  9  2  0
  9  4  1  0
  6 10  1  0
  9  2  1  0
  2 11  1  0
 11 12  1  0
 11 16  1  0
 12 13  1  0
 13 14  1  0
 14 15  1  0
 15 16  1  0
 17 18  2  0
 18 19  1  0
 19 20  2  0
 20 21  1  0
 21 22  2  0
 22 17  1  0
 14 17  1  0
 20 23  1  0
 23 24  1  0
 23 25  1  0
 23 26  1  0
 24 27  1  0
 24 28  1  0
 24 29  1  0
 25 30  1  0
 25 31  1  0
 25 32  1  0
 33 34  3  0
 18 33  1  0
 34 35  1  0
 35 36  1  0
M  END
> <ChEMBL ID>
CHEMBL3319528

> <Compound name>


> <Dataset>
Training

> <Observed>
Stable

> <Predicted>
Stable

$$$$
CHEMBL3319532
  SciTegic02271514512D

 37 40  0  0  0  0            999 V2000
   -3.2853  -20.0377    0.0000 O   0  0
   -2.4681  -20.0418    0.0000 S   0  0
   -2.8803  -19.3320    0.0000 O   0  0
   -3.1724  -21.2717    0.0000 C   0  0
   -3.1713  -22.0912    0.0000 N   0  0
   -2.4678  -22.5002    0.0000 C   0  0
   -1.7577  -22.0908    0.0000 C   0  0
   -1.7549  -21.2681    0.0000 C   0  0
   -2.4660  -20.8628    0.0000 C   0  0
   -2.4676  -23.3174    0.0000 N   0  0
   -1.7586  -19.6349    0.0000 N   0  0
   -1.0519  -20.0413    0.0000 C   0  0
   -0.3448  -19.6341    0.0000 C   0  0
   -0.3466  -18.8166    0.0000 N   0  0
   -1.0493  -18.4079    0.0000 C   0  0
   -1.7585  -18.8168    0.0000 C   0  0
    0.3667  -18.4111    0.0000 C   0  0
    1.0744  -18.8219    0.0000 C   0  0
    1.7819  -18.4146    0.0000 C   0  0
    1.7830  -17.5965    0.0000 C   0  0
    1.0707  -17.1875    0.0000 C   0  0
    0.3660  -17.5972    0.0000 N   0  0
    2.4905  -17.1875    0.0000 C   0  0
    3.1984  -17.5958    0.0000 C   0  0
    2.4901  -16.3703    0.0000 C   0  0
    3.1945  -16.7731    0.0000 O   0  0
    3.1989  -18.4129    0.0000 F   0  0
    3.9059  -17.1868    0.0000 F   0  0
    3.9002  -18.0030    0.0000 F   0  0
    3.1976  -15.9614    0.0000 F   0  0
    1.7821  -15.9621    0.0000 F   0  0
    2.4846  -15.5514    0.0000 F   0  0
    1.0748  -19.6348    0.0000 C   0  0
    0.4201  -20.1132    0.0000 N   0  0
    0.6717  -20.8862    0.0000 N   0  0
    1.4846  -20.8857    0.0000 C   0  0
    1.7352  -20.1125    0.0000 C   0  0
  2  1  2  0
  3  2  2  0
  4  5  2  0
  5  6  1  0
  6  7  2  0
  7  8  1  0
  8  9  2  0
  9  4  1  0
  6 10  1  0
  9  2  1  0
  2 11  1  0
 11 12  1  0
 11 16  1  0
 12 13  1  0
 13 14  1  0
 14 15  1  0
 15 16  1  0
 17 18  2  0
 18 19  1  0
 19 20  2  0
 20 21  1  0
 21 22  2  0
 22 17  1  0
 14 17  1  0
 20 23  1  0
 23 24  1  0
 23 25  1  0
 23 26  1  0
 24 27  1  0
 24 28  1  0
 24 29  1  0
 25 30  1  0
 25 31  1  0
 25 32  1  0
 18 33  1  0
 33 34  2  0
 34 35  1  0
 35 36  1  0
 36 37  2  0
 37 33  1  0
M  END
> <ChEMBL ID>
CHEMBL3319532

> <Compound name>


> <Dataset>
Training

> <Observed>
Stable

> <Predicted>
Stable

$$$$
CHEMBL3319557
  SciTegic02271514512D

 41 45  0  0  0  0            999 V2000
    5.9184   -3.0211    0.0000 O   0  0
    6.7356   -3.0253    0.0000 S   0  0
    6.3306   -2.3155    0.0000 O   0  0
    6.0367   -4.2551    0.0000 C   0  0
    6.0356   -5.0747    0.0000 N   0  0
    6.7436   -5.4836    0.0000 C   0  0
    7.4533   -5.0742    0.0000 C   0  0
    7.4504   -4.2515    0.0000 C   0  0
    6.7418   -3.8463    0.0000 C   0  0
    6.7434   -6.3008    0.0000 N   0  0
    7.4459   -2.6184    0.0000 N   0  0
    8.1590   -3.0248    0.0000 C   0  0
    8.8634   -2.6176    0.0000 C   0  0
    8.8652   -1.8000    0.0000 N   0  0
    8.1564   -1.3914    0.0000 C   0  0
    7.4458   -1.8002    0.0000 C   0  0
    9.5704   -1.3945    0.0000 C   0  0
   10.2781   -1.8054    0.0000 C   0  0
   10.9856   -1.3980    0.0000 C   0  0
   10.9867   -0.5799    0.0000 C   0  0
   10.2744   -0.1709    0.0000 C   0  0
    9.5697   -0.5806    0.0000 N   0  0
   11.6942   -0.1710    0.0000 C   0  0
   12.4022   -0.5792    0.0000 C   0  0
   11.6938    0.6497    0.0000 C   0  0
   12.3982    0.2435    0.0000 O   0  0
   12.4026   -1.3964    0.0000 F   0  0
   13.1096   -0.1702    0.0000 F   0  0
   13.1040   -0.9864    0.0000 F   0  0
   12.4013    1.0580    0.0000 F   0  0
   10.9859    1.0587    0.0000 F   0  0
   11.6883    1.4652    0.0000 F   0  0
   10.2785   -2.6182    0.0000 C   0  0
    9.5730   -3.0209    0.0000 C   0  0
   10.9839   -3.8287    0.0000 C   0  0
   10.9803   -3.0179    0.0000 C   0  0
   10.2778   -4.2399    0.0000 C   0  0
    9.5718   -3.8308    0.0000 C   0  0
    8.9645   -4.3759    0.0000 N   0  0
    9.2953   -5.1219    0.0000 C   0  0
   10.1069   -5.0378    0.0000 S   0  0
  2  1  2  0
  3  2  2  0
  4  5  2  0
  5  6  1  0
  6  7  2  0
  7  8  1  0
  8  9  2  0
  9  4  1  0
  6 10  1  0
  9  2  1  0
  2 11  1  0
 11 12  1  0
 11 16  1  0
 12 13  1  0
 13 14  1  0
 14 15  1  0
 15 16  1  0
 17 18  2  0
 18 19  1  0
 19 20  2  0
 20 21  1  0
 21 22  2  0
 22 17  1  0
 14 17  1  0
 20 23  1  0
 23 24  1  0
 23 25  1  0
 23 26  1  0
 24 27  1  0
 24 28  1  0
 24 29  1  0
 25 30  1  0
 25 31  1  0
 25 32  1  0
 18 33  1  0
 33 34  2  0
 34 38  1  0
 37 35  1  0
 35 36  2  0
 36 33  1  0
 37 38  2  0
 38 39  1  0
 39 40  2  0
 40 41  1  0
 41 37  1  0
M  END
> <ChEMBL ID>
CHEMBL3319557

> <Compound name>


> <Dataset>
Training

> <Observed>
Moderate

> <Predicted>
Moderate

$$$$
CHEMBL3319529
  SciTegic02271514512D

 37 39  0  0  0  0            999 V2000
    9.4060  -12.0433    0.0000 O   0  0
   10.2231  -12.0474    0.0000 S   0  0
    9.8181  -11.3376    0.0000 O   0  0
    9.5242  -13.2773    0.0000 C   0  0
    9.5231  -14.0968    0.0000 N   0  0
   10.2311  -14.5058    0.0000 C   0  0
   10.9408  -14.0963    0.0000 C   0  0
   10.9380  -13.2737    0.0000 C   0  0
   10.2293  -12.8684    0.0000 C   0  0
   10.2309  -15.3229    0.0000 N   0  0
   10.9334  -11.6405    0.0000 N   0  0
   11.6465  -12.0469    0.0000 C   0  0
   12.3509  -11.6397    0.0000 C   0  0
   12.3527  -10.8221    0.0000 N   0  0
   11.6439  -10.4135    0.0000 C   0  0
   10.9333  -10.8224    0.0000 C   0  0
   13.0579  -10.4166    0.0000 C   0  0
   13.7656  -10.8275    0.0000 C   0  0
   14.4731  -10.4201    0.0000 C   0  0
   14.4742   -9.6021    0.0000 C   0  0
   13.7619   -9.1931    0.0000 C   0  0
   13.0572   -9.6028    0.0000 N   0  0
   15.1817   -9.1931    0.0000 C   0  0
   15.8897   -9.6013    0.0000 C   0  0
   15.1813   -8.3759    0.0000 C   0  0
   15.8857   -8.7786    0.0000 O   0  0
   15.8901  -10.4185    0.0000 F   0  0
   16.5971   -9.1923    0.0000 F   0  0
   16.5915  -10.0085    0.0000 F   0  0
   15.8888   -7.9669    0.0000 F   0  0
   14.4734   -7.9677    0.0000 F   0  0
   15.1758   -7.5570    0.0000 F   0  0
   13.7661  -11.6404    0.0000 C   0  0
   13.7646  -12.4575    0.0000 C   0  0
   13.7631  -13.2747    0.0000 C   0  0
   13.0546  -13.6820    0.0000 O   0  0
   13.0531  -14.4992    0.0000 C   0  0
  2  1  2  0
  3  2  2  0
  4  5  2  0
  5  6  1  0
  6  7  2  0
  7  8  1  0
  8  9  2  0
  9  4  1  0
  6 10  1  0
  9  2  1  0
  2 11  1  0
 11 12  1  0
 11 16  1  0
 12 13  1  0
 13 14  1  0
 14 15  1  0
 15 16  1  0
 17 18  2  0
 18 19  1  0
 19 20  2  0
 20 21  1  0
 21 22  2  0
 22 17  1  0
 14 17  1  0
 20 23  1  0
 23 24  1  0
 23 25  1  0
 23 26  1  0
 24 27  1  0
 24 28  1  0
 24 29  1  0
 25 30  1  0
 25 31  1  0
 25 32  1  0
 33 34  3  0
 18 33  1  0
 34 35  1  0
 35 36  1  0
 36 37  1  0
M  END
> <ChEMBL ID>
CHEMBL3319529

> <Compound name>


> <Dataset>
Training

> <Observed>
Stable

> <Predicted>
Stable

$$$$
CHEMBL3319561
  SciTegic02271514512D

 42 46  0  0  0  0            999 V2000
    3.2316  -11.5686    0.0000 O   0  0
    4.0488  -11.5727    0.0000 S   0  0
    3.6438  -10.8630    0.0000 O   0  0
    3.3499  -12.8026    0.0000 C   0  0
    3.3487  -13.6222    0.0000 N   0  0
    4.0568  -14.0311    0.0000 C   0  0
    4.7665  -13.6217    0.0000 C   0  0
    4.7636  -12.7990    0.0000 C   0  0
    4.0550  -12.3938    0.0000 C   0  0
    4.0566  -14.8483    0.0000 N   0  0
    4.7590  -11.1659    0.0000 N   0  0
    5.4722  -11.5723    0.0000 C   0  0
    6.1766  -11.1650    0.0000 C   0  0
    6.1783  -10.3475    0.0000 N   0  0
    5.4696   -9.9388    0.0000 C   0  0
    4.7590  -10.3477    0.0000 C   0  0
    6.8836   -9.9420    0.0000 C   0  0
    7.5913  -10.3529    0.0000 C   0  0
    8.2988   -9.9455    0.0000 C   0  0
    8.2999   -9.1274    0.0000 C   0  0
    7.5875   -8.7184    0.0000 C   0  0
    6.8829   -9.1281    0.0000 N   0  0
    9.0074   -8.7185    0.0000 C   0  0
    9.7153   -9.1267    0.0000 C   0  0
    9.0070   -7.9013    0.0000 C   0  0
    9.7114   -8.3040    0.0000 O   0  0
    9.7158   -9.9439    0.0000 F   0  0
   10.4228   -8.7177    0.0000 F   0  0
   10.4171   -9.5339    0.0000 F   0  0
    9.7145   -7.4923    0.0000 F   0  0
    8.2990   -7.4931    0.0000 F   0  0
    9.0015   -7.0823    0.0000 F   0  0
    7.5917  -11.1657    0.0000 C   0  0
    6.8862  -11.5684    0.0000 C   0  0
    8.2971  -12.3762    0.0000 C   0  0
    8.2935  -11.5654    0.0000 C   0  0
    7.5910  -12.7874    0.0000 C   0  0
    6.8850  -12.3783    0.0000 C   0  0
    6.2777  -12.9234    0.0000 C   0  0
    6.6084  -13.6694    0.0000 C   0  0
    7.4200  -13.5853    0.0000 N   0  0
    6.1988  -14.3765    0.0000 O   0  0
  2  1  2  0
  3  2  2  0
  4  5  2  0
  5  6  1  0
  6  7  2  0
  7  8  1  0
  8  9  2  0
  9  4  1  0
  6 10  1  0
  9  2  1  0
  2 11  1  0
 11 12  1  0
 11 16  1  0
 12 13  1  0
 13 14  1  0
 14 15  1  0
 15 16  1  0
 17 18  2  0
 18 19  1  0
 19 20  2  0
 20 21  1  0
 21 22  2  0
 22 17  1  0
 14 17  1  0
 20 23  1  0
 23 24  1  0
 23 25  1  0
 23 26  1  0
 24 27  1  0
 24 28  1  0
 24 29  1  0
 25 30  1  0
 25 31  1  0
 25 32  1  0
 18 33  1  0
 33 34  2  0
 34 38  1  0
 37 35  1  0
 35 36  2  0
 36 33  1  0
 37 38  2  0
 38 39  1  0
 39 40  1  0
 40 41  1  0
 41 37  1  0
 40 42  2  0
M  END
> <ChEMBL ID>
CHEMBL3319561

> <Compound name>


> <Dataset>
Training

> <Observed>
Stable

> <Predicted>
Stable

$$$$
CHEMBL3319558
  SciTegic02271514512D

 41 45  0  0  0  0            999 V2000
   13.3103   -2.7529    0.0000 O   0  0
   14.1275   -2.7570    0.0000 S   0  0
   13.7225   -2.0472    0.0000 O   0  0
   13.4286   -3.9869    0.0000 C   0  0
   13.4274   -4.8064    0.0000 N   0  0
   14.1355   -5.2154    0.0000 C   0  0
   14.8451   -4.8059    0.0000 C   0  0
   14.8423   -3.9833    0.0000 C   0  0
   14.1337   -3.5780    0.0000 C   0  0
   14.1353   -6.0326    0.0000 N   0  0
   14.8377   -2.3501    0.0000 N   0  0
   15.5509   -2.7565    0.0000 C   0  0
   16.2552   -2.3493    0.0000 C   0  0
   16.2570   -1.5317    0.0000 N   0  0
   15.5483   -1.1231    0.0000 C   0  0
   14.8377   -1.5320    0.0000 C   0  0
   16.9623   -1.1262    0.0000 C   0  0
   17.6700   -1.5371    0.0000 C   0  0
   18.3775   -1.1297    0.0000 C   0  0
   18.3786   -0.3117    0.0000 C   0  0
   17.6662    0.1008    0.0000 C   0  0
   16.9616   -0.3124    0.0000 N   0  0
   19.0861    0.1008    0.0000 C   0  0
   19.7940   -0.3109    0.0000 C   0  0
   19.0857    0.9180    0.0000 C   0  0
   19.7901    0.5118    0.0000 O   0  0
   19.7945   -1.1281    0.0000 F   0  0
   20.5015    0.1001    0.0000 F   0  0
   20.4958   -0.7181    0.0000 F   0  0
   19.7931    1.3262    0.0000 F   0  0
   18.3777    1.3270    0.0000 F   0  0
   19.0802    1.7334    0.0000 F   0  0
   17.6704   -2.3500    0.0000 C   0  0
   16.9649   -2.7527    0.0000 C   0  0
   18.3758   -3.5605    0.0000 C   0  0
   18.3722   -2.7497    0.0000 C   0  0
   17.6697   -3.9717    0.0000 C   0  0
   16.9637   -3.5626    0.0000 C   0  0
   16.3564   -4.1076    0.0000 N   0  0
   16.6871   -4.8536    0.0000 C   0  0
   17.4987   -4.7695    0.0000 O   0  0
  2  1  2  0
  3  2  2  0
  4  5  2  0
  5  6  1  0
  6  7  2  0
  7  8  1  0
  8  9  2  0
  9  4  1  0
  6 10  1  0
  9  2  1  0
  2 11  1  0
 11 12  1  0
 11 16  1  0
 12 13  1  0
 13 14  1  0
 14 15  1  0
 15 16  1  0
 17 18  2  0
 18 19  1  0
 19 20  2  0
 20 21  1  0
 21 22  2  0
 22 17  1  0
 14 17  1  0
 20 23  1  0
 23 24  1  0
 23 25  1  0
 23 26  1  0
 24 27  1  0
 24 28  1  0
 24 29  1  0
 25 30  1  0
 25 31  1  0
 25 32  1  0
 18 33  1  0
 33 34  2  0
 34 38  1  0
 37 35  1  0
 35 36  2  0
 36 33  1  0
 37 38  2  0
 38 39  1  0
 39 40  2  0
 40 41  1  0
 41 37  1  0
M  END
> <ChEMBL ID>
CHEMBL3319558

> <Compound name>


> <Dataset>
Training

> <Observed>
Stable

> <Predicted>
Stable

$$$$
CHEMBL3319559
  SciTegic02271514512D

 42 46  0  0  0  0            999 V2000
   22.0023   -1.5518    0.0000 O   0  0
   22.8194   -1.5560    0.0000 S   0  0
   22.4144   -0.8462    0.0000 O   0  0
   22.1205   -2.7858    0.0000 C   0  0
   22.1194   -3.6054    0.0000 N   0  0
   22.8274   -4.0143    0.0000 C   0  0
   23.5371   -3.6049    0.0000 C   0  0
   23.5343   -2.7822    0.0000 C   0  0
   22.8256   -2.3770    0.0000 C   0  0
   22.8272   -4.8315    0.0000 N   0  0
   23.5297   -1.1491    0.0000 N   0  0
   24.2428   -1.5555    0.0000 C   0  0
   24.9472   -1.1483    0.0000 C   0  0
   24.9490   -0.3307    0.0000 N   0  0
   24.2402    0.0789    0.0000 C   0  0
   23.5296   -0.3309    0.0000 C   0  0
   25.6542    0.0820    0.0000 C   0  0
   26.3619   -0.3361    0.0000 C   0  0
   27.0695    0.0773    0.0000 C   0  0
   27.0705    0.8936    0.0000 C   0  0
   26.3582    1.3018    0.0000 C   0  0
   25.6535    0.8943    0.0000 N   0  0
   27.7780    1.3018    0.0000 C   0  0
   28.4860    0.8929    0.0000 C   0  0
   27.7776    2.1190    0.0000 C   0  0
   28.4820    1.7128    0.0000 O   0  0
   28.4864    0.0757    0.0000 F   0  0
   29.1935    1.3011    0.0000 F   0  0
   29.1878    0.4829    0.0000 F   0  0
   28.4851    2.5272    0.0000 F   0  0
   27.0697    2.5280    0.0000 F   0  0
   27.7721    2.9345    0.0000 F   0  0
   26.3624   -1.1489    0.0000 C   0  0
   25.6568   -1.5516    0.0000 C   0  0
   27.0677   -2.3594    0.0000 C   0  0
   27.0641   -1.5487    0.0000 C   0  0
   26.3616   -2.7706    0.0000 C   0  0
   25.6556   -2.3615    0.0000 C   0  0
   25.0483   -2.9066    0.0000 N   0  0
   25.3791   -3.6526    0.0000 C   0  0
   26.1907   -3.5685    0.0000 O   0  0
   24.9694   -4.3597    0.0000 C   0  0
  2  1  2  0
  3  2  2  0
  4  5  2  0
  5  6  1  0
  6  7  2  0
  7  8  1  0
  8  9  2  0
  9  4  1  0
  6 10  1  0
  9  2  1  0
  2 11  1  0
 11 12  1  0
 11 16  1  0
 12 13  1  0
 13 14  1  0
 14 15  1  0
 15 16  1  0
 17 18  2  0
 18 19  1  0
 19 20  2  0
 20 21  1  0
 21 22  2  0
 22 17  1  0
 14 17  1  0
 20 23  1  0
 23 24  1  0
 23 25  1  0
 23 26  1  0
 24 27  1  0
 24 28  1  0
 24 29  1  0
 25 30  1  0
 25 31  1  0
 25 32  1  0
 18 33  1  0
 33 34  2  0
 34 38  1  0
 37 35  1  0
 35 36  2  0
 36 33  1  0
 37 38  2  0
 38 39  1  0
 39 40  2  0
 40 41  1  0
 41 37  1  0
 40 42  1  0
M  END
> <ChEMBL ID>
CHEMBL3319559

> <Compound name>


> <Dataset>
Training

> <Observed>
Stable

> <Predicted>
Stable

$$$$
CHEMBL150245
          11280715332D 1   1.00000     0.00000     0

 19 21  0     0  0            999 V2000
    5.2750   -2.3792    0.0000 N   0  0  3  0  0  0           0  0  0
    4.4875   -2.1292    0.0000 C   0  0  0  0  0  0           0  0  0
    4.4792   -1.3042    0.0000 C   0  0  0  0  0  0           0  0  0
    5.2667   -1.0417    0.0000 N   0  0  0  0  0  0           0  0  0
    5.7542   -1.7125    0.0000 C   0  0  0  0  0  0           0  0  0
    3.7667   -2.5500    0.0000 N   0  0  0  0  0  0           0  0  0
    3.7667   -0.8917    0.0000 C   0  0  0  0  0  0           0  0  0
    3.0542   -1.3042    0.0000 N   0  0  0  0  0  0           0  0  0
    3.0500   -2.1292    0.0000 C   0  0  0  0  0  0           0  0  0
    5.2667   -3.2042    0.0000 C   0  0  0  0  0  0           0  0  0
    6.5792   -1.7042    0.0000 O   0  0  0  0  0  0           0  0  0
    3.7625   -0.0667    0.0000 N   0  0  0  0  0  0           0  0  0
    5.8542   -3.7917    0.0000 C   0  0  0  0  0  0           0  0  0
    2.4542   -2.7125    0.0000 C   0  0  0  0  0  0           0  0  0
    6.6417   -3.5750    0.0000 C   0  0  0  0  0  0           0  0  0
    5.6375   -4.5875    0.0000 C   0  0  0  0  0  0           0  0  0
    6.2167   -5.1667    0.0000 C   0  0  0  0  0  0           0  0  0
    7.2292   -4.1542    0.0000 C   0  0  0  0  0  0           0  0  0
    7.0167   -4.9542    0.0000 C   0  0  0  0  0  0           0  0  0
  2  1  1  0     0  0
  3  2  2  0     0  0
  4  5  2  0     0  0
  5  1  1  0     0  0
  6  2  1  0     0  0
  7  3  1  0     0  0
  8  9  1  0     0  0
  9  6  2  0     0  0
 10  1  1  0     0  0
 11  5  1  0     0  0
 12  7  1  0     0  0
 13 10  1  0     0  0
 14  9  1  0     0  0
 15 13  1  0     0  0
 16 13  2  0     0  0
 17 16  1  0     0  0
 18 15  2  0     0  0
 19 17  2  0     0  0
  3  4  1  0     0  0
  8  7  2  0     0  0
 19 18  1  0     0  0
M  END
> <ChEMBL ID>
CHEMBL150245

> <Compound name>


> <Dataset>
Training

> <Observed>
Stable

> <Predicted>
Stable

$$$$
CHEMBL1784589
  SciTegic11081110012D

 20 23  0  0  0  0            999 V2000
    2.3940   -0.3784    0.0000 C   0  0
    2.3940    0.4466    0.0000 N   0  0
    1.6795    0.8591    0.0000 C   0  0
    0.9651    0.4466    0.0000 C   0  0
    0.9651   -0.3784    0.0000 C   0  0
    1.6795   -0.7909    0.0000 N   0  0
    1.8511   -1.5979    0.0000 N   0  0
    2.6715   -1.6841    0.0000 C   0  0
    3.0071   -0.9304    0.0000 N   0  0
    0.2506   -0.7909    0.0000 N   0  0
    1.6795    1.6841    0.0000 C   0  0
   -0.5501    0.4421    0.0000 C   0  0
   -0.4639   -0.3784    0.0000 C   0  0
   -1.2176   -0.7140    0.0000 C   0  0
   -1.7696   -0.1009    0.0000 C   0  0
   -2.5946   -0.1009    0.0000 C   0  0
   -3.0071    0.6136    0.0000 C   0  0
   -2.5946    1.3281    0.0000 C   0  0
   -1.7696    1.3281    0.0000 C   0  0
   -1.3571    0.6136    0.0000 C   0  0
  1  2  1  0
  2  3  2  0
  3  4  1  0
  4  5  2  0
  5  6  1  0
  1  6  1  0
  7  8  2  0
  8  9  1  0
  6  7  1  0
  1  9  2  0
  5 10  1  0
  3 11  1  0
 12 13  1  0
 13 14  1  0
 14 15  1  0
 15 16  1  0
 16 17  2  0
 17 18  1  0
 18 19  2  0
 19 20  1  0
 12 20  1  0
 15 20  2  0
 10 13  1  0
M  END
> <ChEMBL ID>
CHEMBL1784589

> <Compound name>


> <Dataset>
Training

> <Observed>
Stable

> <Predicted>
Stable

$$$$
CHEMBL1911747
  SciTegic02101214292D

 23 25  0  0  0  0            999 V2000
    0.3485   -2.6975    0.0000 O   0  0
    1.1525   -2.5022    0.0000 C   0  0
    1.5018   -1.7548    0.0000 C   0  0  2  0  0  0
    1.1328   -1.0137    0.0000 N   0  0
    0.3289   -0.8414    0.0000 C   0  0  2  0  0  0
   -0.3101   -1.3633    0.0000 C   0  0
   -0.2987   -2.1858    0.0000 C   0  0
   -1.0293   -0.9591    0.0000 C   0  0
   -1.7390   -1.3798    0.0000 C   0  0
   -1.7294   -2.2048    0.0000 C   0  0
   -1.0102   -2.6090    0.0000 C   0  0
    0.1360   -0.0393    0.0000 C   0  0
    2.3268   -1.7452    0.0000 C   0  0
    1.6445   -0.3666    0.0000 C   0  0
    1.3390    0.4026    0.0000 C   0  0
    0.5161    0.5231    0.0000 C   0  0
    0.2147    1.2818    0.0000 C   0  0
    0.7204    1.9213    0.0000 C   0  0
    1.5267    1.8032    0.0000 C   0  0
    1.8275    1.0461    0.0000 C   0  0
    2.4582   -0.4859    0.0000 O   0  0
    0.4121    2.6975    0.0000 Cl  0  0
   -2.4582   -0.9756    0.0000 Br  0  0
  1  2  1  0
  2  3  1  0
  3  4  1  0
  4  5  1  0
  5  6  1  0
  6  7  1  0
  1  7  1  0
  8  9  1  0
  9 10  2  0
 10 11  1  0
  7 11  2  0
  6  8  2  0
  5 12  1  6
  3 13  1  6
  9 23  1  0
 14 15  1  0
 15 16  1  0
 16 17  2  0
 17 18  1  0
 18 19  2  0
 19 20  1  0
 15 20  2  0
 14 21  2  0
 18 22  1  0
  4 14  1  0
M  END
> <ChEMBL ID>
CHEMBL1911747

> <Compound name>


> <Dataset>
Training

> <Observed>
Stable

> <Predicted>
Stable

$$$$
CHEMBL163672
  SciTegic12091219252D

 26 27  0  0  0  0            999 V2000
    6.3292   -5.1542    0.0000 C   0  0
    6.3292   -4.4375    0.0000 C   0  0
    5.6792   -5.4917    0.0000 C   0  0
    5.6792   -4.0667    0.0000 O   0  0
    5.0792   -4.4375    0.0000 C   0  0
    5.0792   -5.1542    0.0000 C   0  0
    4.4542   -4.0667    0.0000 C   0  0
    6.9250   -5.4917    0.0000 C   0  0
    4.4542   -5.4917    0.0000 C   0  0
    6.9250   -4.0667    0.0000 O   0  0
    2.5917   -5.1292    0.0000 C   0  0
    3.2042   -5.5000    0.0000 O   0  0
    3.8375   -4.4375    0.0000 C   0  0
    3.2167   -4.0667    0.0000 O   0  0
    7.5417   -5.1667    0.0000 C   0  0
    2.5917   -4.4250    0.0000 C   0  0
    8.1792   -5.5125    0.0000 N   0  0
    3.8375   -5.1542    0.0000 C   0  0
    5.6750   -6.2042    0.0000 C   0  0
    1.9875   -5.4792    0.0000 O   0  0
    8.1792   -6.2167    0.0000 C   0  0
    8.7917   -5.1750    0.0000 C   0  0
    1.3792   -5.1292    0.0000 C   0  0
    7.5417   -6.5792    0.0000 C   0  0
    9.4167   -5.5125    0.0000 C   0  0
    0.7292   -5.4292    0.0000 C   0  0
  2  1  1  0
  3  1  2  0
  4  2  1  0
  5  6  1  0
  6  3  1  0
  7  5  2  0
  8  1  1  0
  9  6  2  0
 10  2  2  0
 11 16  1  0
 12 11  2  0
 13 18  2  0
 14 13  1  0
 15  8  1  0
 16 14  1  0
 17 15  1  0
 18  9  1  0
 19  3  1  0
 20 11  1  0
 21 17  1  0
 22 17  1  0
 23 20  1  0
 24 21  1  0
 25 22  1  0
 26 23  1  0
  4  5  1  0
 13  7  1  0
M  END
> <ChEMBL ID>
CHEMBL163672

> <Compound name>
EZETIMIBE

> <Dataset>
Training

> <Observed>
Unstable

> <Predicted>
Unstable

$$$$
CHEMBL2087559
  SciTegic10311217562D

 32 36  0  0  0  0            999 V2000
    0.0892    0.3926    0.0000 C   0  0
    0.8034    0.8056    0.0000 C   0  0
    1.5182    0.3936    0.0000 C   0  0
    1.5187   -0.4314    0.0000 C   0  0
    0.8052   -0.8444    0.0000 C   0  0
    0.0898   -0.4324    0.0000 N   0  0
   -0.6947   -0.6879    0.0000 N   0  0
   -1.1800   -0.0278    0.0000 C   0  0
   -0.6956    0.6470    0.0000 C   0  0
   -0.9522    1.4311    0.0000 N   0  0
   -0.3688    2.0145    0.0000 C   0  0
   -0.5125    4.1444    0.0000 O   0  0
   -0.0632    3.4525    0.0000 C   0  0
   -0.5823    2.8113    0.0000 C   0  0
   -1.3526    3.1070    0.0000 C   0  0
   -1.3094    3.9309    0.0000 C   0  0
    0.8069   -1.6694    0.0000 C   0  0
    1.5247   -2.0848    0.0000 C   0  0
    1.5225   -2.9059    0.0000 C   0  0
    0.8086   -3.3194    0.0000 C   0  0
    0.0936   -2.9079    0.0000 C   0  0
    0.0925   -2.0828    0.0000 C   0  0
   -0.6229   -1.6718    0.0000 C   0  0
    0.8103   -4.1444    0.0000 C   0  0
    2.2383   -1.6708    0.0000 O   0  0
    2.9537   -2.0818    0.0000 C   0  0
   -2.0050   -0.0278    0.0000 C   0  0
   -2.4175   -0.7423    0.0000 C   0  0
   -1.8741    1.5821    0.0000 C   0  0
   -2.3011    2.2800    0.0000 C   0  0
   -3.1100    2.5277    0.0000 C   0  0
   -2.3625    3.1044    0.0000 C   0  0
  1  2  1  0
  2  3  2  0
  3  4  1  0
  4  5  2  0
  5  6  1  0
  1  6  1  0
  7  8  2  0
  8  9  1  0
  6  7  1  0
  1  9  2  0
  9 10  1  0
 12 13  1  0
 13 14  1  0
 14 15  1  0
 15 16  1  0
 12 16  1  0
 11 14  1  0
 10 11  1  0
 17 18  1  0
 18 19  2  0
 19 20  1  0
 20 21  2  0
 21 22  1  0
 17 22  2  0
 22 23  1  0
 20 24  1  0
 25 26  1  0
 18 25  1  0
  5 17  1  0
 27 28  1  0
  8 27  1  0
 30 31  1  0
 31 32  1  0
 30 32  1  0
 29 30  1  0
 10 29  1  0
M  END
> <ChEMBL ID>
CHEMBL2087559

> <Compound name>


> <Dataset>
Test

> <Observed>
Unstable

> <Predicted>
Unstable

$$$$
CHEMBL170797
  SciTegic12231509382D

 19 20  0  0  1  0            999 V2000
    2.9059   -2.8956    0.0000 O   0  0
    2.9368   -1.4659    0.0000 O   0  0
    0.5092   -0.7407    0.0000 N   0  0
    1.6664   -2.1756    0.0000 C   0  0
    1.6664   -3.0088    0.0000 C   0  0
    2.4945   -2.1756    0.0000 C   0  0
    1.8464   -1.3938    0.0000 C   0  0
    0.9206   -2.5253    0.0000 C   0  0
    0.9721   -3.3997    0.0000 C   0  0
    2.4070   -3.3997    0.0000 C   0  0
    1.3424   -0.7407    0.0000 C   0  0
    0.1800   -2.1756    0.0000 C   0  0
    0.0000   -1.3938    0.0000 C   0  0
    0.9721   -4.2329    0.0000 C   0  0
    2.4070   -4.2329    0.0000 C   0  0
    1.6664   -4.6341    0.0000 C   0  0
    3.7186   -2.9162    0.0000 C   0  0
    0.1595    0.0000    0.0000 C   0  0
    4.1095   -3.6311    0.0000 C   0  0
  1  6  1  0
  1 17  1  0
  2  6  2  0
  3 11  1  0
  3 13  1  0
  3 18  1  0
  4  5  1  0
  4  6  1  0
  4  7  1  0
  4  8  1  0
  5  9  2  0
  5 10  1  0
  7 11  1  0
  8 12  1  0
  9 14  1  0
 10 15  2  0
 12 13  1  0
 14 16  2  0
 15 16  1  0
 17 19  1  0
M  END
> <ChEMBL ID>
CHEMBL170797

> <Compound name>
EZETIMIBE

> <Dataset>
Training

> <Observed>
Moderate

> <Predicted>
Moderate

$$$$
CHEMBL3347694
  SciTegic03041510302D

 32 36  0  0  0  0            999 V2000
   28.9923  -15.3571    0.0000 C   0  0
   28.9911  -16.1845    0.0000 C   0  0
   29.7059  -16.5973    0.0000 C   0  0
   29.7041  -14.9445    0.0000 C   0  0
   30.4194  -15.3535    0.0000 C   0  0
   30.4197  -16.1845    0.0000 C   0  0
   31.2100  -16.4411    0.0000 S   0  0
   31.2096  -15.0966    0.0000 C   0  0
   31.6952  -15.7699    0.0000 C   0  0
   32.5191  -15.6852    0.0000 C   0  0
   32.8586  -14.9279    0.0000 N   0  0
   32.3679  -14.2544    0.0000 C   0  0
   31.5457  -14.3424    0.0000 N   0  0
   33.0025  -16.3538    0.0000 N   0  0
   28.2764  -16.5964    0.0000 C   0  0
   27.5639  -16.1819    0.0000 C   0  0
   26.8497  -16.5932    0.0000 C   0  0
   26.8486  -17.4189    0.0000 C   0  0
   27.5676  -17.8318    0.0000 C   0  0
   28.2790  -17.4182    0.0000 C   0  0
   26.1358  -16.1798    0.0000 C   0  0
   26.1368  -15.3548    0.0000 O   0  0
   25.4209  -16.5913    0.0000 N   0  0
   24.7070  -16.1780    0.0000 C   0  0
   23.9919  -16.5895    0.0000 C   0  0
   23.2781  -16.1761    0.0000 N   0  0
   23.9909  -17.4144    0.0000 O   0  0
   23.2818  -15.3527    0.0000 C   0  0
   22.5720  -14.9394    0.0000 C   0  0
   21.8547  -15.3475    0.0000 O   0  0
   21.8516  -16.1733    0.0000 C   0  0
   22.5660  -16.5912    0.0000 C   0  0
  1  2  2  0
  2  3  1  0
  3  6  2  0
  5  4  2  0
  4  1  1  0
  5  6  1  0
  6  7  1  0
  7  9  1  0
  8  5  1  0
  8  9  2  0
  9 10  1  0
 10 11  2  0
 11 12  1  0
 12 13  2  0
 13  8  1  0
 10 14  1  0
  2 15  1  0
 15 16  2  0
 16 17  1  0
 17 18  2  0
 18 19  1  0
 19 20  2  0
 20 15  1  0
 17 21  1  0
 21 22  2  0
 21 23  1  0
 23 24  1  0
 24 25  1  0
 25 26  1  0
 25 27  2  0
 26 28  1  0
 26 32  1  0
 28 29  1  0
 29 30  1  0
 30 31  1  0
 31 32  1  0
M  END
> <ChEMBL ID>
CHEMBL3347694

> <Compound name>


> <Dataset>
Training

> <Observed>
Moderate

> <Predicted>
Moderate

$$$$
CHEMBL3347689
  SciTegic03041510302D

 23 26  0  0  0  0            999 V2000
   32.5547  -10.4784    0.0000 C   0  0
   32.5536  -11.3058    0.0000 C   0  0
   33.2683  -11.7185    0.0000 C   0  0
   33.2666  -10.0657    0.0000 C   0  0
   33.9819  -10.4748    0.0000 C   0  0
   33.9821  -11.3058    0.0000 C   0  0
   34.7725  -11.5624    0.0000 S   0  0
   34.7721  -10.2178    0.0000 C   0  0
   35.2577  -10.8912    0.0000 C   0  0
   36.0816  -10.8065    0.0000 C   0  0
   36.4210  -10.0492    0.0000 N   0  0
   35.9303   -9.3756    0.0000 C   0  0
   35.1082   -9.4636    0.0000 N   0  0
   36.5650  -11.4751    0.0000 N   0  0
   31.8389  -11.7176    0.0000 C   0  0
   31.1264  -11.3031    0.0000 C   0  0
   30.4120  -11.7144    0.0000 C   0  0
   30.4110  -12.5402    0.0000 C   0  0
   31.1301  -12.9530    0.0000 C   0  0
   31.8415  -12.5395    0.0000 C   0  0
   31.1324  -13.7780    0.0000 C   0  0
   30.4191  -14.1925    0.0000 N   0  0
   31.8479  -14.1886    0.0000 O   0  0
  1  2  2  0
  2  3  1  0
  3  6  2  0
  5  4  2  0
  4  1  1  0
  5  6  1  0
  6  7  1  0
  7  9  1  0
  8  5  1  0
  8  9  2  0
  9 10  1  0
 10 11  2  0
 11 12  1  0
 12 13  2  0
 13  8  1  0
 10 14  1  0
  2 15  1  0
 15 16  2  0
 16 17  1  0
 17 18  2  0
 18 19  1  0
 19 20  2  0
 20 15  1  0
 19 21  1  0
 21 22  1  0
 21 23  2  0
M  END
> <ChEMBL ID>
CHEMBL3347689

> <Compound name>


> <Dataset>
Test

> <Observed>
Stable

> <Predicted>
Stable

$$$$
CHEMBL3326114
  SciTegic02271514582D

 26 29  0  0  0  0            999 V2000
    1.1489   -3.3908    0.0000 N   0  0
    1.8570   -3.7997    0.0000 C   0  0
    2.5666   -3.3903    0.0000 C   0  0
    2.5638   -2.5676    0.0000 C   0  0
    1.1501   -2.5712    0.0000 N   0  0
    1.8573   -2.1616    0.0000 C   0  0
    1.6863   -1.3623    0.0000 N   0  0
    0.8733   -1.2780    0.0000 N   0  0
    0.5420   -2.0252    0.0000 C   0  0
    1.8568   -4.6169    0.0000 S   0  0
    2.5644   -5.0257    0.0000 C   0  0
    2.5601   -5.8411    0.0000 C   0  0
    3.2668   -6.2498    0.0000 C   0  0
    3.9756   -5.8413    0.0000 C   0  0
    3.9732   -5.0199    0.0000 C   0  0
    3.2658   -4.6149    0.0000 C   0  0
    1.8511   -6.2476    0.0000 O   0  0
    1.1446   -5.8369    0.0000 C   0  0
    4.6796   -4.6090    0.0000 O   0  0
    5.3886   -5.0152    0.0000 C   0  0
   -0.2604   -2.1993    0.0000 C   0  0
   -0.8108   -1.5910    0.0000 C   0  0
   -1.6055   -1.7616    0.0000 C   0  0
   -1.8652   -2.5398    0.0000 C   0  0
   -1.3115   -3.1477    0.0000 C   0  0
   -0.5148   -2.9740    0.0000 C   0  0
  5  1  1  0
  1  2  2  0
  2  3  1  0
  3  4  2  0
  4  6  1  0
  5  6  1  0
  6  7  2  0
  7  8  1  0
  8  9  2  0
  9  5  1  0
  2 10  1  0
 10 11  1  0
 11 12  2  0
 12 13  1  0
 13 14  2  0
 14 15  1  0
 15 16  2  0
 16 11  1  0
 12 17  1  0
 17 18  1  0
 15 19  1  0
 19 20  1  0
 21 22  2  0
 22 23  1  0
 23 24  2  0
 24 25  1  0
 25 26  2  0
 26 21  1  0
  9 21  1  0
M  END
> <ChEMBL ID>
CHEMBL3326114

> <Compound name>


> <Dataset>
Training

> <Observed>
Moderate

> <Predicted>
Moderate

$$$$
CHEMBL3326124
  SciTegic02271514582D

 25 28  0  0  0  0            999 V2000
   10.2607  -21.8703    0.0000 C   0  0
   11.5891  -24.4884    0.0000 S   0  0
   10.8692  -25.7245    0.0000 C   0  0
   12.3065  -23.2497    0.0000 C   0  0
   13.7323  -24.8981    0.0000 C   0  0
   12.3042  -24.9040    0.0000 C   0  0
   10.8737  -23.2502    0.0000 N   0  0
   12.3037  -22.4175    0.0000 C   0  0
   11.5833  -26.1379    0.0000 O   0  0
   13.0132  -24.4864    0.0000 C   0  0
   13.7349  -25.7290    0.0000 C   0  0
   11.5897  -22.0047    0.0000 C   0  0
   12.2999  -25.7288    0.0000 C   0  0
   14.4463  -24.4803    0.0000 O   0  0
   11.5893  -23.6618    0.0000 C   0  0
   15.1629  -24.8934    0.0000 C   0  0
   11.4157  -21.1963    0.0000 N   0  0
   10.8748  -22.4212    0.0000 N   0  0
   10.5934  -21.1148    0.0000 N   0  0
   13.0143  -26.1401    0.0000 C   0  0
    9.4550  -22.0456    0.0000 C   0  0
    8.8418  -21.4968    0.0000 C   0  0
    8.1303  -21.9104    0.0000 C   0  0
    8.3038  -22.7148    0.0000 O   0  0
    9.1224  -22.7983    0.0000 N   0  0
 12 17  2  0
  6 13  2  0
 14 16  1  0
  7 15  2  0
  2  6  1  0
 20 11  2  0
 13  9  1  0
 11  5  1  0
  4  8  2  0
 13 20  1  0
  8 12  1  0
 15  2  1  0
 15  4  1  0
 17 19  1  0
  9  3  1  0
 18 12  1  0
  5 10  2  0
 10  6  1  0
  1 18  1  0
 18  7  1  0
  5 14  1  0
 19  1  2  0
 21 22  1  0
 22 23  2  0
 23 24  1  0
 24 25  1  0
 25 21  2  0
  1 21  1  0
M  END
> <ChEMBL ID>
CHEMBL3326124

> <Compound name>


> <Dataset>
Training

> <Observed>
Moderate

> <Predicted>
Moderate

$$$$
CHEMBL3326130
  SciTegic02271514582D

 24 27  0  0  0  0            999 V2000
    2.7060   -1.6815    0.0000 C   0  0
    4.8488   -4.5749    0.0000 C   0  0
    3.4200   -2.0944    0.0000 C   0  0
    2.7057   -3.3386    0.0000 C   0  0
    2.6996   -5.8148    0.0000 O   0  0
    3.4162   -5.4057    0.0000 C   0  0
    1.7096   -0.7916    0.0000 N   0  0
    4.1306   -5.8170    0.0000 C   0  0
    4.8512   -5.4059    0.0000 C   0  0
    2.7055   -4.1652    0.0000 S   0  0
    2.5321   -0.8732    0.0000 N   0  0
    4.1296   -4.1632    0.0000 C   0  0
    1.9899   -2.9270    0.0000 N   0  0
    1.9855   -5.4013    0.0000 C   0  0
    1.9911   -2.0980    0.0000 N   0  0
    1.3771   -1.5470    0.0000 C   0  0
    3.4229   -2.9265    0.0000 C   0  0
    3.4206   -4.5809    0.0000 C   0  0
    0.5725   -1.7205    0.0000 C   0  0
    0.0233   -1.1115    0.0000 C   0  0
   -0.7823   -1.2845    0.0000 C   0  0
   -1.0367   -2.0688    0.0000 C   0  0
   -0.4801   -2.6801    0.0000 C   0  0
    0.3259   -2.5039    0.0000 C   0  0
  7 16  2  0
 15  1  1  0
 11  7  1  0
  6  8  1  0
  1 11  2  0
  2 12  2  0
 15 13  1  0
 17  3  2  0
 10 18  1  0
  4 17  1  0
  6  5  1  0
  9  2  1  0
  5 14  1  0
 12 18  1  0
  3  1  1  0
 13  4  2  0
  4 10  1  0
 16 15  1  0
 18  6  2  0
  8  9  2  0
 16 19  1  0
 19 20  2  0
 20 21  1  0
 21 22  2  0
 22 23  1  0
 23 24  2  0
 24 19  1  0
M  END
> <ChEMBL ID>
CHEMBL3326130

> <Compound name>


> <Dataset>
Training

> <Observed>
Moderate

> <Predicted>
Moderate

$$$$
CHEMBL3326135
  SciTegic02271514582D

 27 30  0  0  0  0            999 V2000
   10.6388   -8.5832    0.0000 C   0  0
   12.7821  -11.4772    0.0000 C   0  0
   11.3531   -8.9961    0.0000 C   0  0
   10.6385  -10.2406    0.0000 C   0  0
   11.3493  -12.3081    0.0000 C   0  0
    9.6423   -7.6930    0.0000 N   0  0
   12.0638  -12.7195    0.0000 C   0  0
   12.7845  -12.3083    0.0000 C   0  0
   10.6383  -11.0674    0.0000 S   0  0
   10.4650   -7.7746    0.0000 N   0  0
   12.0628  -11.0654    0.0000 C   0  0
    9.9226   -9.8289    0.0000 N   0  0
    9.9238   -8.9997    0.0000 N   0  0
    9.3097   -8.4486    0.0000 C   0  0
   11.3559   -9.8284    0.0000 C   0  0
   11.3537  -11.4831    0.0000 C   0  0
    8.5050   -8.6222    0.0000 C   0  0
   12.0577  -10.2422    0.0000 O   0  0
   12.7680   -9.8262    0.0000 C   0  0
    7.8880   -8.0757    0.0000 C   0  0
    7.1763   -8.4894    0.0000 N   0  0
    7.3498   -9.2942    0.0000 N   0  0
    8.1688   -9.3777    0.0000 C   0  0
    6.8010   -9.9076    0.0000 C   0  0
   12.0622  -13.5427    0.0000 C   0  0
   11.3485  -13.9529    0.0000 C   0  0
   12.7742  -13.9557    0.0000 C   0  0
  6 14  2  0
 13  1  1  0
 10  6  1  0
  5  7  1  0
  1 10  2  0
  2 11  2  0
 13 12  1  0
 15  3  2  0
  9 16  1  0
  4 15  1  0
  8  2  1  0
 11 16  1  0
  3  1  1  0
 12  4  2  0
  4  9  1  0
 14 13  1  0
 16  5  2  0
  7  8  2  0
 14 17  1  0
 11 18  1  0
 18 19  1  0
 17 20  1  0
 20 21  2  0
 21 22  1  0
 22 23  1  0
 23 17  2  0
 22 24  1  0
  7 25  1  0
 25 26  1  0
 25 27  1  0
M  END
> <ChEMBL ID>
CHEMBL3326135

> <Compound name>


> <Dataset>
Training

> <Observed>
Moderate

> <Predicted>
Moderate

$$$$
CHEMBL3326146
  SciTegic02271514582D

 26 29  0  0  0  0            999 V2000
    1.6026  -11.6544    0.0000 S   0  0
    1.6068   -9.1739    0.0000 C   0  0
    3.7473  -12.0641    0.0000 C   0  0
    2.3202   -9.5862    0.0000 C   0  0
    1.6065  -10.8291    0.0000 C   0  0
    2.3163  -12.8938    0.0000 C   0  0
    0.6116   -8.2848    0.0000 N   0  0
    3.0299  -13.3048    0.0000 C   0  0
    3.7497  -12.8940    0.0000 C   0  0
    1.4332   -8.3663    0.0000 N   0  0
    3.0289  -11.6527    0.0000 C   0  0
    0.8916  -10.4180    0.0000 C   0  0
    0.8928   -9.5898    0.0000 N   0  0
    0.2795   -9.0395    0.0000 C   0  0
    2.3230  -10.4175    0.0000 C   0  0
    2.3208  -12.0699    0.0000 C   0  0
   -0.5305   -9.2128    0.0000 C   0  0
   -1.1431   -8.6671    0.0000 C   0  0
   -1.8524   -9.0803    0.0000 N   0  0
   -1.6852   -9.8839    0.0000 N   0  0
   -0.8673   -9.9672    0.0000 C   0  0
    4.4579  -11.6507    0.0000 O   0  0
    5.1711  -12.0594    0.0000 C   0  0
    1.6034  -13.3034    0.0000 O   0  0
    1.6017  -14.1254    0.0000 C   0  0
   -2.2332  -10.4965    0.0000 C   0  0
  7 14  2  0
 13  2  1  0
 10  7  1  0
  6  8  1  0
  2 10  2  0
  3 11  2  0
 13 12  1  0
 15  4  2  0
  1 16  1  0
  5 15  1  0
  9  3  1  0
 11 16  1  0
  4  2  1  0
 12  5  2  0
  5  1  1  0
 14 13  1  0
 16  6  2  0
  8  9  2  0
 14 17  1  0
 17 18  1  0
 18 19  2  0
 19 20  1  0
 20 21  1  0
 21 17  2  0
  3 22  1  0
 22 23  1  0
  6 24  1  0
 24 25  1  0
 20 26  1  0
M  END
> <ChEMBL ID>
CHEMBL3326146

> <Compound name>


> <Dataset>
Training

> <Observed>
Moderate

> <Predicted>
Moderate

$$$$
CHEMBL3325460
  SciTegic02271514582D

 31 34  0  0  0  0            999 V2000
   14.1069   -4.9733    0.0000 C   0  0
   14.5196   -5.6832    0.0000 C   0  0
   14.9280   -4.9708    0.0000 C   0  0
   11.7092   -9.7823    0.0000 C   0  0
   12.4174   -9.3715    0.0000 C   0  0
   12.4127   -8.5494    0.0000 C   0  0
   11.7036   -8.1460    0.0000 C   0  0
   11.6992   -7.3288    0.0000 N   0  0
   12.4048   -6.9165    0.0000 C   0  0
   12.4004   -6.0993    0.0000 O   0  0
   13.1146   -7.3213    0.0000 N   0  0
   13.8202   -6.9090    0.0000 C   0  0  2  0  0  0
   15.2320   -6.0917    0.0000 O   0  0
   13.8127   -6.0952    0.0000 C   0  0
   15.2321   -6.9092    0.0000 C   0  0
   14.5290   -7.3140    0.0000 C   0  0
   14.5290   -8.1235    0.0000 C   0  0
   15.2313   -8.5291    0.0000 C   0  0
   15.9352   -8.1194    0.0000 C   0  0
   15.9317   -7.3113    0.0000 C   0  0
   10.9978   -9.3778    0.0000 C   0  0
   11.0039   -8.5526    0.0000 C   0  0
   10.2963   -8.1370    0.0000 C   0  0
    9.5780   -8.5419    0.0000 C   0  0
    9.5719   -9.3671    0.0000 N   0  0
   10.2840   -9.7873    0.0000 C   0  0
    8.8740   -8.1271    0.0000 C   0  0
   16.6445   -8.5252    0.0000 C   0  0
   16.6477   -9.3424    0.0000 F   0  0
   17.3506   -8.1139    0.0000 F   0  0
   17.2188   -9.1005    0.0000 F   0  0
  2  1  1  0
  3  2  1  0
 21  4  1  0
  4  5  2  0
  5  6  1  0
  6  7  2  0
  7 22  1  0
  7  8  1  0
  8  9  1  0
  9 10  2  0
  9 11  1  0
 12 11  1  6
 12 16  1  0
 12 14  1  0
 15 13  1  0
 13  2  1  0
  2 14  1  0
 15 16  2  0
 16 17  1  0
 17 18  2  0
 18 19  1  0
 19 20  2  0
 20 15  1  0
 21 22  2  0
 21 26  1  0
 22 23  1  0
 23 24  2  0
 24 25  1  0
 25 26  2  0
 24 27  1  0
 19 28  1  0
 28 29  1  0
 28 30  1  0
 28 31  1  0
M  END
> <ChEMBL ID>
CHEMBL3325460

> <Compound name>


> <Dataset>
Test

> <Observed>
Moderate

> <Predicted>
Moderate

$$$$
CHEMBL3326581
  SciTegic02271514582D

 28 31  0  0  0  0            999 V2000
    4.3584   -4.9031    0.0000 C   0  0
    4.7711   -5.6130    0.0000 C   0  0
    5.1795   -4.9007    0.0000 C   0  0
    1.9606   -9.7122    0.0000 C   0  0
    2.6689   -9.3013    0.0000 C   0  0
    2.6642   -8.4792    0.0000 C   0  0
    1.9551   -8.0758    0.0000 C   0  0
    1.9507   -7.2587    0.0000 N   0  0
    2.6563   -6.8463    0.0000 C   0  0
    2.6519   -6.0291    0.0000 O   0  0
    3.3661   -7.2512    0.0000 N   0  0
    4.0717   -6.8388    0.0000 C   0  0  2  0  0  0
    5.4835   -6.0215    0.0000 O   0  0
    4.0642   -6.0250    0.0000 C   0  0
    5.4836   -6.8391    0.0000 C   0  0
    4.7805   -7.2438    0.0000 C   0  0
    4.7805   -8.0533    0.0000 C   0  0
    5.4828   -8.4590    0.0000 C   0  0
    6.1866   -8.0492    0.0000 C   0  0
    6.1832   -7.2411    0.0000 C   0  0
    1.2493   -9.3076    0.0000 C   0  0
    1.2554   -8.4824    0.0000 C   0  0
    0.5478   -8.0668    0.0000 C   0  0
   -0.1762   -8.4718    0.0000 C   0  0
   -0.1783   -9.2969    0.0000 N   0  0
    0.5355   -9.7172    0.0000 C   0  0
   -0.8754   -8.0569    0.0000 C   0  0
    6.8959   -8.4551    0.0000 F   0  0
  2  1  1  0
  3  2  1  0
 21  4  1  0
  4  5  2  0
  5  6  1  0
  6  7  2  0
  7 22  1  0
  7  8  1  0
  8  9  1  0
  9 10  2  0
  9 11  1  0
 12 11  1  6
 12 16  1  0
 12 14  1  0
 15 13  1  0
 13  2  1  0
  2 14  1  0
 15 16  2  0
 16 17  1  0
 17 18  2  0
 18 19  1  0
 19 20  2  0
 20 15  1  0
 21 22  2  0
 21 26  1  0
 22 23  1  0
 23 24  2  0
 24 25  1  0
 25 26  2  0
 24 27  1  0
 19 28  1  0
M  END
> <ChEMBL ID>
CHEMBL3326581

> <Compound name>


> <Dataset>
Test

> <Observed>
Moderate

> <Predicted>
Moderate

$$$$
CHEMBL3326587
  SciTegic02271514582D

 30 33  0  0  0  0            999 V2000
   14.7053  -20.9333    0.0000 C   0  0
   15.1180  -21.6432    0.0000 C   0  0
   15.5265  -20.9308    0.0000 C   0  0
   12.3076  -25.7423    0.0000 C   0  0
   13.0159  -25.3315    0.0000 C   0  0
   13.0111  -24.5094    0.0000 C   0  0
   12.3020  -24.1060    0.0000 C   0  0
   12.2977  -23.2888    0.0000 N   0  0
   13.0032  -22.8765    0.0000 C   0  0
   12.9989  -22.0593    0.0000 O   0  0
   13.7131  -23.2813    0.0000 N   0  0
   14.4186  -22.8690    0.0000 C   0  0  2  0  0  0
   15.8305  -22.0517    0.0000 O   0  0
   14.4111  -22.0552    0.0000 C   0  0
   15.8306  -22.8692    0.0000 C   0  0
   15.1275  -23.2740    0.0000 C   0  0
   15.1274  -24.0835    0.0000 C   0  0
   15.8298  -24.4891    0.0000 C   0  0
   16.5336  -24.0794    0.0000 C   0  0
   16.5302  -23.2713    0.0000 C   0  0
   11.5962  -25.3378    0.0000 C   0  0
   11.6024  -24.5126    0.0000 C   0  0
   10.8948  -24.0970    0.0000 C   0  0
   10.1765  -24.5019    0.0000 C   0  0
   10.1703  -25.3271    0.0000 N   0  0
   10.8824  -25.7473    0.0000 C   0  0
    9.4724  -24.0871    0.0000 C   0  0
   16.3436  -20.9283    0.0000 F   0  0
   13.8881  -20.9358    0.0000 F   0  0
   17.2429  -24.4852    0.0000 F   0  0
  2  1  1  0
  3  2  1  0
 21  4  1  0
  4  5  2  0
  5  6  1  0
  6  7  2  0
  7 22  1  0
  7  8  1  0
  8  9  1  0
  9 10  2  0
  9 11  1  0
 12 11  1  6
 12 16  1  0
 12 14  1  0
 15 13  1  0
 13  2  1  0
  2 14  1  0
 15 16  2  0
 16 17  1  0
 17 18  2  0
 18 19  1  0
 19 20  2  0
 20 15  1  0
 21 22  2  0
 21 26  1  0
 22 23  1  0
 23 24  2  0
 24 25  1  0
 25 26  2  0
 24 27  1  0
  3 28  1  0
  1 29  1  0
 19 30  1  0
M  END
> <ChEMBL ID>
CHEMBL3326587

> <Compound name>


> <Dataset>
Test

> <Observed>
Moderate

> <Predicted>
Moderate

$$$$
CHEMBL175691
  SciTegic12231509382D

 28 30  0  0  0  0            999 V2000
   -6.2759   -3.4179    0.0000 C   0  0
   -6.9904   -3.8304    0.0000 C   0  0
   -6.9904   -4.6554    0.0000 C   0  0
   -6.2759   -5.0679    0.0000 C   0  0
   -5.5614   -4.6554    0.0000 C   0  0
   -5.5614   -3.8304    0.0000 C   0  0
   -7.7049   -3.4179    0.0000 C   0  0
   -8.4193   -3.8303    0.0000 C   0  0
   -9.1338   -3.4178    0.0000 C   0  0
   -9.8483   -3.0053    0.0000 N   0  0
   -6.2759   -5.8929    0.0000 C   0  0
   -4.8469   -3.4179    0.0000 C   0  0
   -4.8469   -5.0679    0.0000 N   0  0
   -4.1325   -4.6554    0.0000 C   0  0
   -3.4180   -5.0679    0.0000 N   0  0
   -2.7035   -4.6554    0.0000 C   0  0
   -2.7035   -3.8304    0.0000 N   0  0
   -3.4180   -3.4178    0.0000 C   0  0
   -4.1325   -3.8303    0.0000 C   0  0
   -1.9890   -5.0679    0.0000 N   0  0
   -1.2746   -4.6554    0.0000 C   0  0
   -0.5601   -5.0679    0.0000 C   0  0
    0.1544   -4.6554    0.0000 C   0  0
    0.1544   -3.8304    0.0000 C   0  0
   -0.5601   -3.4179    0.0000 C   0  0
   -1.2746   -3.8304    0.0000 C   0  0
    0.8689   -3.4179    0.0000 C   0  0
    1.5833   -3.0054    0.0000 N   0  0
  1  2  1  0
  1  6  2  0
  2  3  2  0
  3  4  1  0
  4  5  2  0
  5  6  1  0
  2  7  1  0
  7  8  2  0
  8  9  1  0
  9 10  3  0
  4 11  1  0
  6 12  1  0
  5 13  1  0
 13 14  1  0
 14 15  1  0
 14 19  2  0
 15 16  2  0
 16 17  1  0
 17 18  2  0
 18 19  1  0
 16 20  1  0
 20 21  1  0
 21 22  1  0
 21 26  2  0
 22 23  2  0
 23 24  1  0
 24 25  2  0
 25 26  1  0
 24 27  1  0
 27 28  3  0
M  END
> <ChEMBL ID>
CHEMBL175691

> <Compound name>


> <Dataset>
Training

> <Observed>
Moderate

> <Predicted>
Moderate

$$$$
CHEMBL178285
          11280715432D 1   1.00000     0.00000     0

 34 37  0     0  0            999 V2000
    3.2292    0.0750    0.0000 S   0  0  3  0  0  0           0  0  0
   -3.9083    0.8875    0.0000 C   0  0  0  0  0  0           0  0  0
    3.9500   -0.3375    0.0000 N   0  0  3  0  0  0           0  0  0
   -3.9083    0.0625    0.0000 C   0  0  0  0  0  0           0  0  0
   -3.1958    1.3000    0.0000 C   0  0  0  0  0  0           0  0  0
    0.3750    0.0750    0.0000 N   0  0  3  0  0  0           0  0  0
   -2.4833    0.9000    0.0000 N   0  0  0  0  0  0           0  0  0
    3.2292    0.9000    0.0000 O   0  0  0  0  0  0           0  0  0
    3.4375   -0.7250    0.0000 O   0  0  0  0  0  0           0  0  0
   -4.6250   -0.3500    0.0000 C   0  0  0  0  0  0           0  0  0
   -3.1875   -0.3500    0.0000 O   0  0  0  0  0  0           0  0  0
    3.9375   -1.1625    0.0000 C   0  0  0  0  0  0           0  0  0
    4.6542    0.0750    0.0000 C   0  0  0  0  0  0           0  0  0
   -3.2000    2.1333    0.0000 O   0  0  0  0  0  0           0  0  0
   -4.6250   -1.1792    0.0000 O   0  0  0  0  0  0           0  0  0
    5.3750   -1.1667    0.0000 C   0  0  3  0  0  0           0  0  0
    2.5167   -0.3375    0.0000 C   0  0  0  0  0  0           0  0  0
    1.8042    0.0750    0.0000 C   0  0  0  0  0  0           0  0  0
   -0.3458   -0.3375    0.0000 C   0  0  0  0  0  0           0  0  0
    0.3750    0.9000    0.0000 C   0  0  0  0  0  0           0  0  0
    5.3750   -0.3375    0.0000 C   0  0  0  0  0  0           0  0  0
    4.6542   -1.5792    0.0000 C   0  0  0  0  0  0           0  0  0
   -1.7708    1.3125    0.0000 C   0  0  0  0  0  0           0  0  0
   -4.6250    1.3000    0.0000 C   0  0  0  0  0  0           0  0  0
    1.0917   -0.3375    0.0000 C   0  0  0  0  0  0           0  0  0
   -1.0500    0.9000    0.0000 C   0  0  3  0  0  0           0  0  0
   -0.3458    1.3125    0.0000 C   0  0  0  0  0  0           0  0  0
   -1.0500    0.0750    0.0000 C   0  0  0  0  0  0           0  0  0
   -5.3458    0.8875    0.0000 C   0  0  0  0  0  0           0  0  0
   -5.3458    0.0625    0.0000 C   0  0  0  0  0  0           0  0  0
   -3.1958   -1.1792    0.0000 C   0  0  0  0  0  0           0  0  0
   -3.9083   -1.6000    0.0000 C   0  0  0  0  0  0           0  0  0
    6.0875   -1.5792    0.0000 C   0  0  0  0  0  0           0  0  0
    5.9542   -0.5875    0.0000 C   0  0  0  0  0  0           0  0  0
  2  5  1  0     0  0
  3  1  1  0     0  0
  4  2  1  0     0  0
  5  7  1  0     0  0
  6 25  1  0     0  0
  7 23  1  0     0  0
  8  1  2  0     0  0
  9  1  2  0     0  0
 10  4  2  0     0  0
 11  4  1  0     0  0
 12  3  1  0     0  0
 13  3  1  0     0  0
 14  5  2  0     0  0
 15 10  1  0     0  0
 16 21  1  0     0  0
 17  1  1  0     0  0
 18 17  1  0     0  0
 19  6  1  0     0  0
 20  6  1  0     0  0
 21 13  1  0     0  0
 22 12  1  0     0  0
 23 26  1  0     0  0
 24  2  2  0     0  0
 25 18  1  0     0  0
 26 27  1  0     0  0
 27 20  1  0     0  0
 28 19  1  0     0  0
 29 24  1  0     0  0
 30 29  2  0     0  0
 31 11  1  0     0  0
 32 31  1  0     0  0
 33 16  1  0     0  0
 34 16  1  0     0  0
 16 22  1  0     0  0
 28 26  1  0     0  0
 30 10  1  0     0  0
 32 15  1  0     0  0
M  END
> <ChEMBL ID>
CHEMBL178285

> <Compound name>


> <Dataset>
Training

> <Observed>
Moderate

> <Predicted>
Moderate

$$$$
CHEMBL178669
          11280715422D 1   1.00000     0.00000     0

 35 38  0     0  0            999 V2000
    3.0292    0.1625    0.0000 S   0  0  3  0  0  0           0  0  0
    3.7500   -0.2542    0.0000 N   0  0  3  0  0  0           0  0  0
   -4.1083    0.9750    0.0000 C   0  0  0  0  0  0           0  0  0
   -4.1083    0.1458    0.0000 C   0  0  0  0  0  0           0  0  0
    5.1792   -1.0792    0.0000 N   0  0  3  0  0  0           0  0  0
   -3.3958    1.3875    0.0000 C   0  0  0  0  0  0           0  0  0
    5.8875   -1.5000    0.0000 C   0  0  0  0  0  0           0  0  0
    4.4542    0.1625    0.0000 C   0  0  0  0  0  0           0  0  0
    3.7417   -1.0792    0.0000 C   0  0  0  0  0  0           0  0  0
    0.1792    0.1625    0.0000 N   0  0  3  0  0  0           0  0  0
   -2.6833    0.9833    0.0000 N   0  0  0  0  0  0           0  0  0
    3.2417   -0.6375    0.0000 O   0  0  0  0  0  0           0  0  0
    3.0292    0.9833    0.0000 O   0  0  0  0  0  0           0  0  0
   -4.8208   -0.2625    0.0000 C   0  0  0  0  0  0           0  0  0
    5.1792   -0.2542    0.0000 C   0  0  0  0  0  0           0  0  0
    4.4542   -1.4917    0.0000 C   0  0  0  0  0  0           0  0  0
   -3.3833   -0.2625    0.0000 O   0  0  0  0  0  0           0  0  0
   -3.4000    2.2083    0.0000 O   0  0  0  0  0  0           0  0  0
   -4.8208   -1.0917    0.0000 O   0  0  0  0  0  0           0  0  0
    5.8792   -2.3250    0.0000 O   0  0  0  0  0  0           0  0  0
    2.3167   -0.2542    0.0000 C   0  0  0  0  0  0           0  0  0
    1.6042    0.1625    0.0000 C   0  0  0  0  0  0           0  0  0
    0.1792    0.9833    0.0000 C   0  0  0  0  0  0           0  0  0
   -0.5375   -0.2542    0.0000 C   0  0  0  0  0  0           0  0  0
   -1.9708    1.4000    0.0000 C   0  0  0  0  0  0           0  0  0
   -4.8208    1.3833    0.0000 C   0  0  0  0  0  0           0  0  0
    0.8917   -0.2542    0.0000 C   0  0  0  0  0  0           0  0  0
   -1.2500    0.9833    0.0000 C   0  0  3  0  0  0           0  0  0
   -1.2500    0.1625    0.0000 C   0  0  0  0  0  0           0  0  0
   -0.5458    1.4000    0.0000 C   0  0  0  0  0  0           0  0  0
    6.6042   -1.0917    0.0000 C   0  0  0  0  0  0           0  0  0
   -5.5375    0.9750    0.0000 C   0  0  0  0  0  0           0  0  0
   -5.5375    0.1458    0.0000 C   0  0  0  0  0  0           0  0  0
   -3.3958   -1.1000    0.0000 C   0  0  0  0  0  0           0  0  0
   -4.1083   -1.5125    0.0000 C   0  0  0  0  0  0           0  0  0
  2  1  1  0     0  0
  3  6  1  0     0  0
  4  3  1  0     0  0
  5 16  1  0     0  0
  6 11  1  0     0  0
  7  5  1  0     0  0
  8  2  1  0     0  0
  9  2  1  0     0  0
 10 27  1  0     0  0
 11 25  1  0     0  0
 12  1  2  0     0  0
 13  1  2  0     0  0
 14  4  2  0     0  0
 15  8  1  0     0  0
 16  9  1  0     0  0
 17  4  1  0     0  0
 18  6  2  0     0  0
 19 14  1  0     0  0
 20  7  2  0     0  0
 21  1  1  0     0  0
 22 21  1  0     0  0
 23 10  1  0     0  0
 24 10  1  0     0  0
 25 28  1  0     0  0
 26  3  2  0     0  0
 27 22  1  0     0  0
 28 29  1  0     0  0
 29 24  1  0     0  0
 30 23  1  0     0  0
 31  7  1  0     0  0
 32 26  1  0     0  0
 33 32  2  0     0  0
 34 17  1  0     0  0
 35 34  1  0     0  0
  5 15  1  0     0  0
 30 28  1  0     0  0
 33 14  1  0     0  0
 35 19  1  0     0  0
M  END
> <ChEMBL ID>
CHEMBL178669

> <Compound name>


> <Dataset>
Training

> <Observed>
Moderate

> <Predicted>
Stable

$$$$
CHEMBL179799
          11280715432D 1   1.00000     0.00000     0

 36 39  0     0  0            999 V2000
    2.8542    0.2208    0.0000 S   0  0  3  0  0  0           0  0  0
    5.7042   -1.4417    0.0000 S   0  0  3  0  0  0           0  0  0
    4.9917   -1.0292    0.0000 N   0  0  3  0  0  0           0  0  0
    3.5667   -0.1917    0.0000 N   0  0  3  0  0  0           0  0  0
   -4.2875    1.0333    0.0000 C   0  0  0  0  0  0           0  0  0
   -4.2875    0.2083    0.0000 C   0  0  0  0  0  0           0  0  0
   -3.5750    1.4458    0.0000 C   0  0  0  0  0  0           0  0  0
    4.9917   -0.1917    0.0000 C   0  0  0  0  0  0           0  0  0
    4.2792   -1.4292    0.0000 C   0  0  0  0  0  0           0  0  0
    4.2792    0.2208    0.0000 C   0  0  0  0  0  0           0  0  0
    3.5667   -1.0167    0.0000 C   0  0  0  0  0  0           0  0  0
   -0.0083    0.2208    0.0000 N   0  0  3  0  0  0           0  0  0
   -2.8583    1.0458    0.0000 N   0  0  0  0  0  0           0  0  0
    5.7042   -2.2667    0.0000 O   0  0  0  0  0  0           0  0  0
    6.4250   -1.0292    0.0000 O   0  0  0  0  0  0           0  0  0
    3.0667   -0.5792    0.0000 O   0  0  0  0  0  0           0  0  0
    2.8542    1.0458    0.0000 O   0  0  0  0  0  0           0  0  0
   -5.0083   -0.2042    0.0000 C   0  0  0  0  0  0           0  0  0
   -3.5708   -0.2042    0.0000 O   0  0  0  0  0  0           0  0  0
   -3.5833    2.2708    0.0000 O   0  0  0  0  0  0           0  0  0
   -5.0083   -1.0292    0.0000 O   0  0  0  0  0  0           0  0  0
    2.1417   -0.1917    0.0000 C   0  0  0  0  0  0           0  0  0
    6.2917   -2.0292    0.0000 C   0  0  0  0  0  0           0  0  0
    1.4250    0.2208    0.0000 C   0  0  0  0  0  0           0  0  0
   -0.0083    1.0458    0.0000 C   0  0  0  0  0  0           0  0  0
   -0.7208   -0.1917    0.0000 C   0  0  0  0  0  0           0  0  0
   -2.1458    1.4583    0.0000 C   0  0  0  0  0  0           0  0  0
   -5.0083    1.4458    0.0000 C   0  0  0  0  0  0           0  0  0
    0.7125   -0.1917    0.0000 C   0  0  0  0  0  0           0  0  0
   -1.4333    1.0458    0.0000 C   0  0  3  0  0  0           0  0  0
   -1.4333    0.2208    0.0000 C   0  0  0  0  0  0           0  0  0
   -0.7208    1.4583    0.0000 C   0  0  0  0  0  0           0  0  0
   -5.7208    1.0333    0.0000 C   0  0  0  0  0  0           0  0  0
   -5.7208    0.2083    0.0000 C   0  0  0  0  0  0           0  0  0
   -3.5708   -1.0375    0.0000 C   0  0  0  0  0  0           0  0  0
   -4.2875   -1.4542    0.0000 C   0  0  0  0  0  0           0  0  0
  2  3  1  0     0  0
  3  9  1  0     0  0
  4  1  1  0     0  0
  5  7  1  0     0  0
  6  5  1  0     0  0
  7 13  1  0     0  0
  8 10  1  0     0  0
  9 11  1  0     0  0
 10  4  1  0     0  0
 11  4  1  0     0  0
 12 29  1  0     0  0
 13 27  1  0     0  0
 14  2  2  0     0  0
 15  2  2  0     0  0
 16  1  2  0     0  0
 17  1  2  0     0  0
 18  6  2  0     0  0
 19  6  1  0     0  0
 20  7  2  0     0  0
 21 18  1  0     0  0
 22  1  1  0     0  0
 23  2  1  0     0  0
 24 22  1  0     0  0
 25 12  1  0     0  0
 26 12  1  0     0  0
 27 30  1  0     0  0
 28  5  2  0     0  0
 29 24  1  0     0  0
 30 31  1  0     0  0
 31 26  1  0     0  0
 32 25  1  0     0  0
 33 28  1  0     0  0
 34 33  2  0     0  0
 35 19  1  0     0  0
 36 35  1  0     0  0
  3  8  1  0     0  0
 32 30  1  0     0  0
 34 18  1  0     0  0
 36 21  1  0     0  0
M  END
> <ChEMBL ID>
CHEMBL179799

> <Compound name>


> <Dataset>
Training

> <Observed>
Stable

> <Predicted>
Stable

$$$$
CHEMBL179833
          11280715432D 1   1.00000     0.00000     0

 38 41  0     0  0            999 V2000
    5.1375   -1.2667    0.0000 S   0  0  3  0  0  0           0  0  0
    2.4000    0.3250    0.0000 S   0  0  3  0  0  0           0  0  0
    4.4542   -0.8625    0.0000 N   0  0  3  0  0  0           0  0  0
    3.0917   -0.0667    0.0000 N   0  0  3  0  0  0           0  0  0
   -4.4458    1.1083    0.0000 C   0  0  0  0  0  0           0  0  0
   -4.4458    0.3125    0.0000 C   0  0  0  0  0  0           0  0  0
   -3.7625    1.5083    0.0000 C   0  0  0  0  0  0           0  0  0
    4.4542   -0.0750    0.0000 C   0  0  0  0  0  0           0  0  0
    3.7667   -1.2542    0.0000 C   0  0  0  0  0  0           0  0  0
    3.7667    0.3250    0.0000 C   0  0  0  0  0  0           0  0  0
    3.0792   -0.8625    0.0000 C   0  0  0  0  0  0           0  0  0
    5.1375   -2.0542    0.0000 O   0  0  0  0  0  0           0  0  0
    5.8167   -0.8750    0.0000 O   0  0  0  0  0  0           0  0  0
   -0.3375    0.3250    0.0000 N   0  0  3  0  0  0           0  0  0
   -3.0708    1.1125    0.0000 N   0  0  0  0  0  0           0  0  0
    2.6042   -0.4375    0.0000 O   0  0  0  0  0  0           0  0  0
    2.4000    1.1208    0.0000 O   0  0  0  0  0  0           0  0  0
   -5.1333   -0.0792    0.0000 C   0  0  0  0  0  0           0  0  0
    5.7000   -1.8167    0.0000 C   0  0  3  0  0  0           0  0  0
   -3.7500   -0.0792    0.0000 O   0  0  0  0  0  0           0  0  0
   -3.7625    2.3000    0.0000 O   0  0  0  0  0  0           0  0  0
   -5.1333   -0.8750    0.0000 O   0  0  0  0  0  0           0  0  0
    1.7167   -0.0667    0.0000 C   0  0  0  0  0  0           0  0  0
    1.0292    0.3250    0.0000 C   0  0  0  0  0  0           0  0  0
   -0.3375    1.1208    0.0000 C   0  0  0  0  0  0           0  0  0
   -1.0208   -0.0667    0.0000 C   0  0  0  0  0  0           0  0  0
   -2.3875    1.5083    0.0000 C   0  0  0  0  0  0           0  0  0
   -5.1333    1.5083    0.0000 C   0  0  0  0  0  0           0  0  0
    0.3417   -0.0667    0.0000 C   0  0  0  0  0  0           0  0  0
   -1.7000    1.1208    0.0000 C   0  0  3  0  0  0           0  0  0
   -1.7000    0.3208    0.0000 C   0  0  0  0  0  0           0  0  0
   -1.0208    1.5125    0.0000 C   0  0  0  0  0  0           0  0  0
   -5.8125    1.1083    0.0000 C   0  0  0  0  0  0           0  0  0
   -5.8125    0.3125    0.0000 C   0  0  0  0  0  0           0  0  0
   -3.7583   -0.8750    0.0000 C   0  0  0  0  0  0           0  0  0
   -4.4458   -1.2667    0.0000 C   0  0  0  0  0  0           0  0  0
    5.5000   -2.5875    0.0000 C   0  0  0  0  0  0           0  0  0
    6.4625   -1.6167    0.0000 C   0  0  0  0  0  0           0  0  0
  2  4  1  0     0  0
  3  1  1  0     0  0
  4 11  1  0     0  0
  5  7  1  0     0  0
  6  5  1  0     0  0
  7 15  1  0     0  0
  8  3  1  0     0  0
  9  3  1  0     0  0
 10  8  1  0     0  0
 11  9  1  0     0  0
 12  1  2  0     0  0
 13  1  2  0     0  0
 14 29  1  0     0  0
 15 27  1  0     0  0
 16  2  2  0     0  0
 17  2  2  0     0  0
 18  6  2  0     0  0
 19  1  1  0     0  0
 20  6  1  0     0  0
 21  7  2  0     0  0
 22 18  1  0     0  0
 23  2  1  0     0  0
 24 23  1  0     0  0
 25 14  1  0     0  0
 26 14  1  0     0  0
 27 30  1  0     0  0
 28  5  2  0     0  0
 29 24  1  0     0  0
 30 31  1  0     0  0
 31 26  1  0     0  0
 32 25  1  0     0  0
 33 28  1  0     0  0
 34 33  2  0     0  0
 35 20  1  0     0  0
 36 35  1  0     0  0
 37 19  1  0     0  0
 38 19  1  0     0  0
 10  4  1  0     0  0
 32 30  1  0     0  0
 34 18  1  0     0  0
 36 22  1  0     0  0
M  END
> <ChEMBL ID>
CHEMBL179833

> <Compound name>
RAMIPRIL

> <Dataset>
Training

> <Observed>
Stable

> <Predicted>
Stable

$$$$
CHEMBL180697
          11280715432D 1   1.00000     0.00000     0

 32 35  0     0  0            999 V2000
    3.6042    0.0083    0.0000 S   0  0  3  0  0  0           0  0  0
   -3.5333    0.8208    0.0000 C   0  0  0  0  0  0           0  0  0
    4.3250   -0.4042    0.0000 N   0  0  3  0  0  0           0  0  0
   -3.5333   -0.0042    0.0000 C   0  0  0  0  0  0           0  0  0
   -2.8208    1.2458    0.0000 C   0  0  0  0  0  0           0  0  0
    0.7417    0.0083    0.0000 N   0  0  3  0  0  0           0  0  0
   -2.1083    0.8333    0.0000 N   0  0  0  0  0  0           0  0  0
    3.6042    0.8333    0.0000 O   0  0  0  0  0  0           0  0  0
    3.8167   -0.7917    0.0000 O   0  0  0  0  0  0           0  0  0
   -4.2500   -0.4167    0.0000 C   0  0  0  0  0  0           0  0  0
   -2.8125   -0.4167    0.0000 O   0  0  0  0  0  0           0  0  0
    5.7500   -1.2375    0.0000 N   0  0  0  0  0  0           0  0  0
   -2.8208    2.0625    0.0000 O   0  0  0  0  0  0           0  0  0
   -4.2500   -1.2417    0.0000 O   0  0  0  0  0  0           0  0  0
    2.8917   -0.4042    0.0000 C   0  0  0  0  0  0           0  0  0
    5.0292    0.0083    0.0000 C   0  0  0  0  0  0           0  0  0
    4.3167   -1.2292    0.0000 C   0  0  0  0  0  0           0  0  0
    2.1792    0.0083    0.0000 C   0  0  0  0  0  0           0  0  0
    0.7417    0.8333    0.0000 C   0  0  0  0  0  0           0  0  0
    0.0375   -0.4042    0.0000 C   0  0  0  0  0  0           0  0  0
   -1.3958    1.2458    0.0000 C   0  0  0  0  0  0           0  0  0
   -4.2500    1.2333    0.0000 C   0  0  0  0  0  0           0  0  0
    1.4667   -0.4042    0.0000 C   0  0  0  0  0  0           0  0  0
   -0.6750    0.8333    0.0000 C   0  0  3  0  0  0           0  0  0
   -0.6750    0.0083    0.0000 C   0  0  0  0  0  0           0  0  0
    0.0292    1.2458    0.0000 C   0  0  0  0  0  0           0  0  0
    5.7500   -0.4042    0.0000 C   0  0  0  0  0  0           0  0  0
    5.0292   -1.6417    0.0000 C   0  0  0  0  0  0           0  0  0
   -4.9708    0.8208    0.0000 C   0  0  0  0  0  0           0  0  0
   -4.9708   -0.0042    0.0000 C   0  0  0  0  0  0           0  0  0
   -2.8208   -1.2542    0.0000 C   0  0  0  0  0  0           0  0  0
   -3.5333   -1.6625    0.0000 C   0  0  0  0  0  0           0  0  0
  2  5  1  0     0  0
  3  1  1  0     0  0
  4  2  1  0     0  0
  5  7  1  0     0  0
  6 23  1  0     0  0
  7 21  1  0     0  0
  8  1  2  0     0  0
  9  1  2  0     0  0
 10  4  2  0     0  0
 11  4  1  0     0  0
 12 28  1  0     0  0
 13  5  2  0     0  0
 14 10  1  0     0  0
 15  1  1  0     0  0
 16  3  1  0     0  0
 17  3  1  0     0  0
 18 15  1  0     0  0
 19  6  1  0     0  0
 20  6  1  0     0  0
 21 24  1  0     0  0
 22  2  2  0     0  0
 23 18  1  0     0  0
 24 25  1  0     0  0
 25 20  1  0     0  0
 26 19  1  0     0  0
 27 16  1  0     0  0
 28 17  1  0     0  0
 29 22  1  0     0  0
 30 29  2  0     0  0
 31 11  1  0     0  0
 32 31  1  0     0  0
 12 27  1  0     0  0
 26 24  1  0     0  0
 30 10  1  0     0  0
 32 14  1  0     0  0
M  END
> <ChEMBL ID>
CHEMBL180697

> <Compound name>


> <Dataset>
Training

> <Observed>
Stable

> <Predicted>
Stable

$$$$
CHEMBL180632
          11280715432D 1   1.00000     0.00000     0

 33 36  0     0  0            999 V2000
    3.4042    0.0583    0.0000 S   0  0  3  0  0  0           0  0  0
    4.1292   -0.3542    0.0000 N   0  0  3  0  0  0           0  0  0
   -3.7333    0.8708    0.0000 C   0  0  0  0  0  0           0  0  0
   -3.7333    0.0458    0.0000 C   0  0  0  0  0  0           0  0  0
   -3.0208    1.2958    0.0000 C   0  0  0  0  0  0           0  0  0
    5.5542   -1.1917    0.0000 N   0  0  3  0  0  0           0  0  0
    0.5417    0.0583    0.0000 N   0  0  3  0  0  0           0  0  0
   -2.3000    0.8833    0.0000 N   0  0  0  0  0  0           0  0  0
    4.8375    0.0583    0.0000 C   0  0  0  0  0  0           0  0  0
    4.1167   -1.1792    0.0000 C   0  0  0  0  0  0           0  0  0
    3.6167   -0.7417    0.0000 O   0  0  0  0  0  0           0  0  0
    3.4042    0.8833    0.0000 O   0  0  0  0  0  0           0  0  0
   -4.4458   -0.3667    0.0000 C   0  0  0  0  0  0           0  0  0
   -3.0083   -0.3667    0.0000 O   0  0  0  0  0  0           0  0  0
   -3.0208    2.1083    0.0000 O   0  0  0  0  0  0           0  0  0
   -4.4458   -1.1917    0.0000 O   0  0  0  0  0  0           0  0  0
    2.7000   -0.3542    0.0000 C   0  0  0  0  0  0           0  0  0
    5.5542   -0.3542    0.0000 C   0  0  0  0  0  0           0  0  0
    4.8375   -1.5917    0.0000 C   0  0  0  0  0  0           0  0  0
    1.9792    0.0583    0.0000 C   0  0  0  0  0  0           0  0  0
    0.5417    0.8833    0.0000 C   0  0  0  0  0  0           0  0  0
   -0.1583   -0.3542    0.0000 C   0  0  0  0  0  0           0  0  0
   -1.5958    1.2958    0.0000 C   0  0  0  0  0  0           0  0  0
   -4.4458    1.2833    0.0000 C   0  0  0  0  0  0           0  0  0
    1.2667   -0.3542    0.0000 C   0  0  0  0  0  0           0  0  0
   -0.8708    0.8833    0.0000 C   0  0  3  0  0  0           0  0  0
   -0.8708    0.0583    0.0000 C   0  0  0  0  0  0           0  0  0
   -0.1625    1.2958    0.0000 C   0  0  0  0  0  0           0  0  0
    6.2667   -1.6000    0.0000 C   0  0  0  0  0  0           0  0  0
   -5.1583    0.8708    0.0000 C   0  0  0  0  0  0           0  0  0
   -5.1583    0.0458    0.0000 C   0  0  0  0  0  0           0  0  0
   -3.0208   -1.2000    0.0000 C   0  0  0  0  0  0           0  0  0
   -3.7333   -1.6167    0.0000 C   0  0  0  0  0  0           0  0  0
  2  1  1  0     0  0
  3  5  1  0     0  0
  4  3  1  0     0  0
  5  8  1  0     0  0
  6 19  1  0     0  0
  7 25  1  0     0  0
  8 23  1  0     0  0
  9  2  1  0     0  0
 10  2  1  0     0  0
 11  1  2  0     0  0
 12  1  2  0     0  0
 13  4  2  0     0  0
 14  4  1  0     0  0
 15  5  2  0     0  0
 16 13  1  0     0  0
 17  1  1  0     0  0
 18  9  1  0     0  0
 19 10  1  0     0  0
 20 17  1  0     0  0
 21  7  1  0     0  0
 22  7  1  0     0  0
 23 26  1  0     0  0
 24  3  2  0     0  0
 25 20  1  0     0  0
 26 27  1  0     0  0
 27 22  1  0     0  0
 28 21  1  0     0  0
 29  6  1  0     0  0
 30 24  1  0     0  0
 31 30  2  0     0  0
 32 14  1  0     0  0
 33 32  1  0     0  0
  6 18  1  0     0  0
 28 26  1  0     0  0
 31 13  1  0     0  0
 33 16  1  0     0  0
M  END
> <ChEMBL ID>
CHEMBL180632

> <Compound name>


> <Dataset>
Training

> <Observed>
Stable

> <Predicted>
Stable

$$$$
CHEMBL181202
          11280715432D 1   1.00000     0.00000     0

 36 39  0     0  0            999 V2000
    2.7042    0.1958    0.0000 S   0  0  3  0  0  0           0  0  0
    3.3875   -0.2000    0.0000 N   0  0  3  0  0  0           0  0  0
   -4.1208    0.9708    0.0000 C   0  0  0  0  0  0           0  0  0
   -4.1208    0.1833    0.0000 C   0  0  0  0  0  0           0  0  0
   -3.4458    1.3708    0.0000 C   0  0  0  0  0  0           0  0  0
    4.7500   -1.0000    0.0000 N   0  0  3  0  0  0           0  0  0
    4.0667    0.1958    0.0000 C   0  0  0  0  0  0           0  0  0
    3.3792   -0.9917    0.0000 C   0  0  0  0  0  0           0  0  0
   -0.0250    0.1958    0.0000 N   0  0  3  0  0  0           0  0  0
   -2.7583    0.9833    0.0000 N   0  0  0  0  0  0           0  0  0
    2.9042   -0.5667    0.0000 O   0  0  0  0  0  0           0  0  0
    2.7042    0.9833    0.0000 O   0  0  0  0  0  0           0  0  0
   -4.8000   -0.2125    0.0000 C   0  0  0  0  0  0           0  0  0
   -3.4333   -0.2125    0.0000 O   0  0  0  0  0  0           0  0  0
    4.7500   -0.2000    0.0000 C   0  0  0  0  0  0           0  0  0
    4.0667   -1.3792    0.0000 C   0  0  0  0  0  0           0  0  0
   -3.4458    2.1625    0.0000 O   0  0  0  0  0  0           0  0  0
   -4.8000   -1.0000    0.0000 O   0  0  0  0  0  0           0  0  0
    2.0167   -0.2000    0.0000 C   0  0  0  0  0  0           0  0  0
    5.4292   -1.3917    0.0000 C   0  0  3  0  0  0           0  0  0
    1.3375    0.1958    0.0000 C   0  0  0  0  0  0           0  0  0
   -0.0250    0.9833    0.0000 C   0  0  0  0  0  0           0  0  0
   -0.7083   -0.2000    0.0000 C   0  0  0  0  0  0           0  0  0
   -2.0708    1.3750    0.0000 C   0  0  0  0  0  0           0  0  0
   -4.8000    1.3625    0.0000 C   0  0  0  0  0  0           0  0  0
    0.6542   -0.2000    0.0000 C   0  0  0  0  0  0           0  0  0
   -1.3875    0.9833    0.0000 C   0  0  3  0  0  0           0  0  0
   -1.3875    0.1958    0.0000 C   0  0  0  0  0  0           0  0  0
   -0.7125    1.3750    0.0000 C   0  0  0  0  0  0           0  0  0
   -5.4833    0.9708    0.0000 C   0  0  0  0  0  0           0  0  0
   -5.4833    0.1833    0.0000 C   0  0  0  0  0  0           0  0  0
   -3.4333   -1.0042    0.0000 C   0  0  0  0  0  0           0  0  0
   -4.1208   -1.4042    0.0000 C   0  0  0  0  0  0           0  0  0
    6.1125   -1.0000    0.0000 C   0  0  0  0  0  0           0  0  0
    5.4250   -2.1792    0.0000 C   0  0  0  0  0  0           0  0  0
    6.7917   -1.3917    0.0000 C   0  0  0  0  0  0           0  0  0
  2  1  1  0     0  0
  3  5  1  0     0  0
  4  3  1  0     0  0
  5 10  1  0     0  0
  6 16  1  0     0  0
  7  2  1  0     0  0
  8  2  1  0     0  0
  9 26  1  0     0  0
 10 24  1  0     0  0
 11  1  2  0     0  0
 12  1  2  0     0  0
 13  4  2  0     0  0
 14  4  1  0     0  0
 15  7  1  0     0  0
 16  8  1  0     0  0
 17  5  2  0     0  0
 18 13  1  0     0  0
 19  1  1  0     0  0
 20  6  1  0     0  0
 21 19  1  0     0  0
 22  9  1  0     0  0
 23  9  1  0     0  0
 24 27  1  0     0  0
 25  3  2  0     0  0
 26 21  1  0     0  0
 27 28  1  0     0  0
 28 23  1  0     0  0
 29 22  1  0     0  0
 30 25  1  0     0  0
 31 30  2  0     0  0
 32 14  1  0     0  0
 33 32  1  0     0  0
 34 20  1  0     0  0
 35 20  1  0     0  0
 36 34  1  0     0  0
  6 15  1  0     0  0
 27 29  1  0     0  0
 31 13  1  0     0  0
 33 18  1  0     0  0
M  END
> <ChEMBL ID>
CHEMBL181202

> <Compound name>


> <Dataset>
Training

> <Observed>
Stable

> <Predicted>
Stable

$$$$
CHEMBL181126
          11280715432D 1   1.00000     0.00000     0

 35 38  0     0  0            999 V2000
    3.0375    0.2125    0.0000 S   0  0  3  0  0  0           0  0  0
    3.7417   -0.2000    0.0000 N   0  0  3  0  0  0           0  0  0
   -4.1083    1.0208    0.0000 C   0  0  0  0  0  0           0  0  0
   -4.1083    0.1875    0.0000 C   0  0  0  0  0  0           0  0  0
   -3.3958    1.4375    0.0000 C   0  0  0  0  0  0           0  0  0
    5.1750   -1.0375    0.0000 N   0  0  3  0  0  0           0  0  0
    0.1750    0.2125    0.0000 N   0  0  3  0  0  0           0  0  0
   -2.6833    1.0250    0.0000 N   0  0  0  0  0  0           0  0  0
    4.4542    0.2125    0.0000 C   0  0  0  0  0  0           0  0  0
    3.7417   -1.0375    0.0000 C   0  0  0  0  0  0           0  0  0
    3.2417   -0.5875    0.0000 O   0  0  0  0  0  0           0  0  0
    3.0375    1.0375    0.0000 O   0  0  0  0  0  0           0  0  0
   -4.8333   -0.2167    0.0000 C   0  0  0  0  0  0           0  0  0
   -3.3875   -0.2167    0.0000 O   0  0  0  0  0  0           0  0  0
   -3.4000    2.2708    0.0000 O   0  0  0  0  0  0           0  0  0
   -4.8333   -1.0417    0.0000 O   0  0  0  0  0  0           0  0  0
    2.3167   -0.2000    0.0000 C   0  0  0  0  0  0           0  0  0
    5.1750   -0.2125    0.0000 C   0  0  0  0  0  0           0  0  0
    4.4542   -1.4417    0.0000 C   0  0  0  0  0  0           0  0  0
    1.6042    0.2125    0.0000 C   0  0  0  0  0  0           0  0  0
    0.1750    1.0375    0.0000 C   0  0  0  0  0  0           0  0  0
   -0.5458   -0.2000    0.0000 C   0  0  0  0  0  0           0  0  0
   -1.9708    1.4458    0.0000 C   0  0  0  0  0  0           0  0  0
   -4.8333    1.4375    0.0000 C   0  0  0  0  0  0           0  0  0
    0.8917   -0.2000    0.0000 C   0  0  0  0  0  0           0  0  0
   -1.2583    1.0375    0.0000 C   0  0  3  0  0  0           0  0  0
   -1.2583    0.2000    0.0000 C   0  0  0  0  0  0           0  0  0
   -0.5458    1.4458    0.0000 C   0  0  0  0  0  0           0  0  0
    5.8792   -1.4542    0.0000 C   0  0  0  0  0  0           0  0  0
   -5.5458    1.0208    0.0000 C   0  0  0  0  0  0           0  0  0
   -5.5458    0.1875    0.0000 C   0  0  0  0  0  0           0  0  0
   -3.3875   -1.0542    0.0000 C   0  0  0  0  0  0           0  0  0
   -4.1083   -1.4625    0.0000 C   0  0  0  0  0  0           0  0  0
    5.8792   -2.2792    0.0000 C   0  0  0  0  0  0           0  0  0
    6.6000   -2.6875    0.0000 C   0  0  0  0  0  0           0  0  0
  2  1  1  0     0  0
  3  5  1  0     0  0
  4  3  1  0     0  0
  5  8  1  0     0  0
  6 19  1  0     0  0
  7 25  1  0     0  0
  8 23  1  0     0  0
  9  2  1  0     0  0
 10  2  1  0     0  0
 11  1  2  0     0  0
 12  1  2  0     0  0
 13  4  2  0     0  0
 14  4  1  0     0  0
 15  5  2  0     0  0
 16 13  1  0     0  0
 17  1  1  0     0  0
 18  9  1  0     0  0
 19 10  1  0     0  0
 20 17  1  0     0  0
 21  7  1  0     0  0
 22  7  1  0     0  0
 23 26  1  0     0  0
 24  3  2  0     0  0
 25 20  1  0     0  0
 26 27  1  0     0  0
 27 22  1  0     0  0
 28 21  1  0     0  0
 29  6  1  0     0  0
 30 24  1  0     0  0
 31 30  2  0     0  0
 32 14  1  0     0  0
 33 32  1  0     0  0
 34 29  1  0     0  0
 35 34  1  0     0  0
  6 18  1  0     0  0
 28 26  1  0     0  0
 31 13  1  0     0  0
 33 16  1  0     0  0
M  END
> <ChEMBL ID>
CHEMBL181126

> <Compound name>


> <Dataset>
Training

> <Observed>
Stable

> <Predicted>
Stable

$$$$
CHEMBL180184
          11280715432D 1   1.00000     0.00000     0

 34 37  0     0  0            999 V2000
    2.2500    0.5250    0.0000 C   0  0  0  0  0  0           0  0  0
    1.5292    0.9375    0.0000 N   0  0  3  0  0  0           0  0  0
   -0.6125   -0.2917    0.0000 N   0  0  3  0  0  0           0  0  0
    2.9625    0.9333    0.0000 N   0  0  0  0  0  0           0  0  0
   -2.7583   -0.7125    0.0000 C   0  0  3  0  0  0           0  0  0
    0.8167    0.5250    0.0000 C   0  0  3  0  0  0           0  0  0
   -2.0458   -0.2917    0.0000 C   0  0  0  0  0  0           0  0  0
    0.8125   -0.3000    0.0000 C   0  0  0  0  0  0           0  0  0
    0.1000    0.9375    0.0000 C   0  0  0  0  0  0           0  0  0
    2.2417   -0.3000    0.0000 O   0  0  0  0  0  0           0  0  0
   -1.3208   -0.7042    0.0000 C   0  0  0  0  0  0           0  0  0
   -3.4750   -0.3000    0.0000 C   0  0  0  0  0  0           0  0  0
   -2.7583   -1.5375    0.0000 C   0  0  0  0  0  0           0  0  0
   -0.6125    0.5250    0.0000 C   0  0  0  0  0  0           0  0  0
    0.1000   -0.7125    0.0000 C   0  0  0  0  0  0           0  0  0
    3.6792    0.5208    0.0000 C   0  0  0  0  0  0           0  0  0
    4.3875    0.9250    0.0000 C   0  0  0  0  0  0           0  0  0
    1.5375    1.7625    0.0000 C   0  0  0  0  0  0           0  0  0
   -3.4708   -1.9500    0.0000 C   0  0  0  0  0  0           0  0  0
   -2.0458   -1.9417    0.0000 C   0  0  0  0  0  0           0  0  0
   -3.4750    0.5333    0.0000 C   0  0  0  0  0  0           0  0  0
   -4.1875   -0.7125    0.0000 C   0  0  0  0  0  0           0  0  0
    5.1000    0.5125    0.0000 C   0  0  0  0  0  0           0  0  0
    4.3875    1.7500    0.0000 C   0  0  0  0  0  0           0  0  0
    2.2500    2.1750    0.0000 C   0  0  0  0  0  0           0  0  0
   -4.1875    0.9458    0.0000 C   0  0  0  0  0  0           0  0  0
   -4.9083   -0.3000    0.0000 C   0  0  0  0  0  0           0  0  0
   -3.4708   -2.7667    0.0000 C   0  0  0  0  0  0           0  0  0
   -2.0375   -2.7625    0.0000 C   0  0  0  0  0  0           0  0  0
    5.8125    0.9208    0.0000 C   0  0  0  0  0  0           0  0  0
    5.1000    2.1625    0.0000 C   0  0  0  0  0  0           0  0  0
   -2.7500   -3.1792    0.0000 C   0  0  0  0  0  0           0  0  0
   -4.9083    0.5333    0.0000 C   0  0  0  0  0  0           0  0  0
    5.8167    1.7458    0.0000 C   0  0  0  0  0  0           0  0  0
  2  1  1  0     0  0
  3 14  1  0     0  0
  4  1  1  0     0  0
  5  7  1  0     0  0
  6  2  1  0     0  0
  7 11  1  0     0  0
  8  6  1  0     0  0
  9  6  1  0     0  0
 10  1  2  0     0  0
 11  3  1  0     0  0
 12  5  1  0     0  0
 13  5  1  0     0  0
 14  9  1  0     0  0
 15  8  1  0     0  0
 16  4  1  0     0  0
 17 16  1  0     0  0
 18  2  1  0     0  0
 19 13  2  0     0  0
 20 13  1  0     0  0
 21 12  1  0     0  0
 22 12  2  0     0  0
 23 17  2  0     0  0
 24 17  1  0     0  0
 25 18  1  0     0  0
 26 21  2  0     0  0
 27 22  1  0     0  0
 28 19  1  0     0  0
 29 20  2  0     0  0
 30 23  1  0     0  0
 31 24  2  0     0  0
 32 29  1  0     0  0
 33 27  2  0     0  0
 34 31  1  0     0  0
 15  3  1  0     0  0
 34 30  2  0     0  0
 32 28  2  0     0  0
 33 26  1  0     0  0
M  END
> <ChEMBL ID>
CHEMBL180184

> <Compound name>


> <Dataset>
Training

> <Observed>
Stable

> <Predicted>
Stable

$$$$
CHEMBL180201
          11280715432D 1   1.00000     0.00000     0

 35 38  0     0  0            999 V2000
    3.0292    0.2125    0.0000 S   0  0  3  0  0  0           0  0  0
   -4.1083    1.0208    0.0000 C   0  0  0  0  0  0           0  0  0
    3.7500   -0.2000    0.0000 N   0  0  3  0  0  0           0  0  0
   -4.1083    0.1875    0.0000 C   0  0  0  0  0  0           0  0  0
   -3.3958    1.4375    0.0000 C   0  0  0  0  0  0           0  0  0
    0.1792    0.2125    0.0000 N   0  0  3  0  0  0           0  0  0
   -2.6833    1.0250    0.0000 N   0  0  0  0  0  0           0  0  0
    3.0292    1.0375    0.0000 O   0  0  0  0  0  0           0  0  0
    3.2417   -0.5875    0.0000 O   0  0  0  0  0  0           0  0  0
   -4.8208   -0.2167    0.0000 C   0  0  0  0  0  0           0  0  0
   -3.3833   -0.2167    0.0000 O   0  0  0  0  0  0           0  0  0
    3.7417   -1.0375    0.0000 C   0  0  0  0  0  0           0  0  0
    4.4542    0.2125    0.0000 C   0  0  0  0  0  0           0  0  0
   -3.4000    2.2708    0.0000 O   0  0  0  0  0  0           0  0  0
   -4.8208   -1.0417    0.0000 O   0  0  0  0  0  0           0  0  0
    2.3167   -0.2000    0.0000 C   0  0  0  0  0  0           0  0  0
    1.6042    0.2125    0.0000 C   0  0  0  0  0  0           0  0  0
   -0.5375   -0.2000    0.0000 C   0  0  0  0  0  0           0  0  0
    0.1792    1.0375    0.0000 C   0  0  0  0  0  0           0  0  0
   -1.9708    1.4458    0.0000 C   0  0  0  0  0  0           0  0  0
   -4.8208    1.4375    0.0000 C   0  0  0  0  0  0           0  0  0
    0.8917   -0.2000    0.0000 C   0  0  0  0  0  0           0  0  0
    4.4542   -1.4417    0.0000 C   0  0  0  0  0  0           0  0  0
    5.1792   -0.2125    0.0000 C   0  0  0  0  0  0           0  0  0
   -1.2500    1.0375    0.0000 C   0  0  3  0  0  0           0  0  0
   -0.5458    1.4458    0.0000 C   0  0  0  0  0  0           0  0  0
   -1.2500    0.2000    0.0000 C   0  0  0  0  0  0           0  0  0
    5.1792   -1.0375    0.0000 C   0  0  3  0  0  0           0  0  0
   -5.5375    1.0208    0.0000 C   0  0  0  0  0  0           0  0  0
   -5.5375    0.1875    0.0000 C   0  0  0  0  0  0           0  0  0
   -3.3958   -1.0542    0.0000 C   0  0  0  0  0  0           0  0  0
   -4.1083   -1.4625    0.0000 C   0  0  0  0  0  0           0  0  0
    5.8875   -1.4542    0.0000 C   0  0  0  0  0  0           0  0  0
    5.8792   -2.2792    0.0000 C   0  0  0  0  0  0           0  0  0
    6.5917   -2.6875    0.0000 C   0  0  0  0  0  0           0  0  0
  2  5  1  0     0  0
  3  1  1  0     0  0
  4  2  1  0     0  0
  5  7  1  0     0  0
  6 22  1  0     0  0
  7 20  1  0     0  0
  8  1  2  0     0  0
  9  1  2  0     0  0
 10  4  2  0     0  0
 11  4  1  0     0  0
 12  3  1  0     0  0
 13  3  1  0     0  0
 14  5  2  0     0  0
 15 10  1  0     0  0
 16  1  1  0     0  0
 17 16  1  0     0  0
 18  6  1  0     0  0
 19  6  1  0     0  0
 20 25  1  0     0  0
 21  2  2  0     0  0
 22 17  1  0     0  0
 23 12  1  0     0  0
 24 13  1  0     0  0
 25 26  1  0     0  0
 26 19  1  0     0  0
 27 18  1  0     0  0
 28 24  1  0     0  0
 29 21  1  0     0  0
 30 29  2  0     0  0
 31 11  1  0     0  0
 32 31  1  0     0  0
 33 28  1  0     0  0
 34 33  1  0     0  0
 35 34  1  0     0  0
 28 23  1  0     0  0
 25 27  1  0     0  0
 30 10  1  0     0  0
 32 15  1  0     0  0
M  END
> <ChEMBL ID>
CHEMBL180201

> <Compound name>


> <Dataset>
Training

> <Observed>
Moderate

> <Predicted>
Moderate

$$$$
CHEMBL181415
          11280715432D 1   1.00000     0.00000     0

 39 43  0     0  0            999 V2000
    2.4417    0.5583    0.0000 S   0  0  3  0  0  0           0  0  0
    3.1667    0.1458    0.0000 N   0  0  3  0  0  0           0  0  0
   -4.6958    1.3708    0.0000 C   0  0  0  0  0  0           0  0  0
   -4.6958    0.5458    0.0000 C   0  0  0  0  0  0           0  0  0
   -3.9833    1.7833    0.0000 C   0  0  0  0  0  0           0  0  0
    4.5917   -0.6875    0.0000 N   0  0  3  0  0  0           0  0  0
   -0.4083    0.5583    0.0000 N   0  0  3  0  0  0           0  0  0
   -3.2625    1.3833    0.0000 N   0  0  0  0  0  0           0  0  0
    3.8750    0.5583    0.0000 C   0  0  0  0  0  0           0  0  0
    3.1542   -0.6792    0.0000 C   0  0  0  0  0  0           0  0  0
    2.6542   -0.2417    0.0000 O   0  0  0  0  0  0           0  0  0
    2.4417    1.3833    0.0000 O   0  0  0  0  0  0           0  0  0
   -5.4083    0.1333    0.0000 C   0  0  0  0  0  0           0  0  0
   -3.9708    0.1333    0.0000 O   0  0  0  0  0  0           0  0  0
   -3.9833    2.6125    0.0000 O   0  0  0  0  0  0           0  0  0
   -5.4083   -0.6917    0.0000 O   0  0  0  0  0  0           0  0  0
    4.5750   -3.1542    0.0000 N   0  0  0  0  0  0           0  0  0
    1.7375    0.1458    0.0000 C   0  0  0  0  0  0           0  0  0
    5.3042   -1.1042    0.0000 C   0  0  0  0  0  0           0  0  0
    4.5917    0.1458    0.0000 C   0  0  0  0  0  0           0  0  0
    3.8750   -1.0917    0.0000 C   0  0  0  0  0  0           0  0  0
    5.3000   -1.9292    0.0000 C   0  0  0  0  0  0           0  0  0
    1.0167    0.5583    0.0000 C   0  0  0  0  0  0           0  0  0
   -0.4083    1.3833    0.0000 C   0  0  0  0  0  0           0  0  0
   -1.1208    0.1458    0.0000 C   0  0  0  0  0  0           0  0  0
   -2.5583    1.7958    0.0000 C   0  0  0  0  0  0           0  0  0
   -5.4083    1.7833    0.0000 C   0  0  0  0  0  0           0  0  0
    0.3042    0.1458    0.0000 C   0  0  0  0  0  0           0  0  0
   -1.8333    1.3833    0.0000 C   0  0  3  0  0  0           0  0  0
   -1.8333    0.5583    0.0000 C   0  0  0  0  0  0           0  0  0
   -1.1250    1.7958    0.0000 C   0  0  0  0  0  0           0  0  0
    4.5792   -2.3292    0.0000 C   0  0  0  0  0  0           0  0  0
   -6.1167    1.3708    0.0000 C   0  0  0  0  0  0           0  0  0
   -6.1167    0.5458    0.0000 C   0  0  0  0  0  0           0  0  0
   -3.9833   -0.7000    0.0000 C   0  0  0  0  0  0           0  0  0
    5.2792   -3.5792    0.0000 C   0  0  0  0  0  0           0  0  0
   -4.6958   -1.1042    0.0000 C   0  0  0  0  0  0           0  0  0
    6.0042   -2.3417    0.0000 C   0  0  0  0  0  0           0  0  0
    6.0000   -3.1667    0.0000 C   0  0  0  0  0  0           0  0  0
  2  1  1  0     0  0
  3  5  1  0     0  0
  4  3  1  0     0  0
  5  8  1  0     0  0
  6 21  1  0     0  0
  7 28  1  0     0  0
  8 26  1  0     0  0
  9  2  1  0     0  0
 10  2  1  0     0  0
 11  1  2  0     0  0
 12  1  2  0     0  0
 13  4  2  0     0  0
 14  4  1  0     0  0
 15  5  2  0     0  0
 16 13  1  0     0  0
 17 32  1  0     0  0
 18  1  1  0     0  0
 19  6  1  0     0  0
 20  9  1  0     0  0
 21 10  1  0     0  0
 22 19  1  0     0  0
 23 18  1  0     0  0
 24  7  1  0     0  0
 25  7  1  0     0  0
 26 29  1  0     0  0
 27  3  2  0     0  0
 28 23  1  0     0  0
 29 30  1  0     0  0
 30 25  1  0     0  0
 31 24  1  0     0  0
 32 22  2  0     0  0
 33 27  1  0     0  0
 34 33  2  0     0  0
 35 14  1  0     0  0
 36 39  1  0     0  0
 37 35  1  0     0  0
 38 22  1  0     0  0
 39 38  2  0     0  0
  6 20  1  0     0  0
 29 31  1  0     0  0
 36 17  2  0     0  0
 34 13  1  0     0  0
 37 16  1  0     0  0
M  END
> <ChEMBL ID>
CHEMBL181415

> <Compound name>


> <Dataset>
Training

> <Observed>
Stable

> <Predicted>
Moderate

$$$$
CHEMBL181928
          11280715432D 1   1.00000     0.00000     0

 32 35  0     0  0            999 V2000
    3.6042    0.0083    0.0000 S   0  0  3  0  0  0           0  0  0
   -3.5333    0.8208    0.0000 C   0  0  0  0  0  0           0  0  0
    4.3167   -0.4000    0.0000 N   0  0  3  0  0  0           0  0  0
   -3.5333   -0.0125    0.0000 C   0  0  0  0  0  0           0  0  0
   -2.8208    1.2333    0.0000 C   0  0  0  0  0  0           0  0  0
    0.7417    0.0083    0.0000 N   0  0  3  0  0  0           0  0  0
   -2.1000    0.8250    0.0000 N   0  0  0  0  0  0           0  0  0
    3.6042    0.8333    0.0000 O   0  0  0  0  0  0           0  0  0
    3.8167   -0.7917    0.0000 O   0  0  0  0  0  0           0  0  0
   -4.2583   -0.4250    0.0000 C   0  0  0  0  0  0           0  0  0
   -2.8208   -0.4167    0.0000 O   0  0  0  0  0  0           0  0  0
   -2.8333    2.0625    0.0000 O   0  0  0  0  0  0           0  0  0
   -4.2583   -1.2375    0.0000 O   0  0  0  0  0  0           0  0  0
    2.9000   -0.4000    0.0000 C   0  0  0  0  0  0           0  0  0
    2.1792    0.0083    0.0000 C   0  0  0  0  0  0           0  0  0
    0.0375   -0.4000    0.0000 C   0  0  0  0  0  0           0  0  0
    0.7417    0.8333    0.0000 C   0  0  0  0  0  0           0  0  0
   -1.3958    1.2458    0.0000 C   0  0  0  0  0  0           0  0  0
   -4.2583    1.2333    0.0000 C   0  0  0  0  0  0           0  0  0
    1.4667   -0.4000    0.0000 C   0  0  0  0  0  0           0  0  0
   -0.6833    0.8333    0.0000 C   0  0  3  0  0  0           0  0  0
    4.3167   -1.2375    0.0000 C   0  0  0  0  0  0           0  0  0
    5.0375    0.0083    0.0000 C   0  0  0  0  0  0           0  0  0
    0.0375    1.2458    0.0000 C   0  0  0  0  0  0           0  0  0
   -0.6833    0.0000    0.0000 C   0  0  0  0  0  0           0  0  0
   -4.9708    0.8125    0.0000 C   0  0  0  0  0  0           0  0  0
   -4.9708   -0.0125    0.0000 C   0  0  0  0  0  0           0  0  0
   -2.8208   -1.2542    0.0000 C   0  0  0  0  0  0           0  0  0
   -3.5333   -1.6667    0.0000 C   0  0  0  0  0  0           0  0  0
    5.0292   -1.6500    0.0000 C   0  0  0  0  0  0           0  0  0
    5.7417   -0.4125    0.0000 C   0  0  0  0  0  0           0  0  0
    5.7417   -1.2375    0.0000 C   0  0  0  0  0  0           0  0  0
  2  5  1  0     0  0
  3  1  1  0     0  0
  4  2  1  0     0  0
  5  7  1  0     0  0
  6 20  1  0     0  0
  7 18  1  0     0  0
  8  1  2  0     0  0
  9  1  2  0     0  0
 10  4  2  0     0  0
 11  4  1  0     0  0
 12  5  2  0     0  0
 13 10  1  0     0  0
 14  1  1  0     0  0
 15 14  1  0     0  0
 16  6  1  0     0  0
 17  6  1  0     0  0
 18 21  1  0     0  0
 19  2  2  0     0  0
 20 15  1  0     0  0
 21 24  1  0     0  0
 22  3  1  0     0  0
 23  3  1  0     0  0
 24 17  1  0     0  0
 25 16  1  0     0  0
 26 19  1  0     0  0
 27 26  2  0     0  0
 28 11  1  0     0  0
 29 28  1  0     0  0
 30 22  1  0     0  0
 31 23  1  0     0  0
 32 31  1  0     0  0
 32 30  1  0     0  0
 21 25  1  0     0  0
 27 10  1  0     0  0
 29 13  1  0     0  0
M  END
> <ChEMBL ID>
CHEMBL181928

> <Compound name>
NAPSAGATRAN

> <Dataset>
Training

> <Observed>
Stable

> <Predicted>
Stable

$$$$
CHEMBL180672
  SciTegic12231509382D

 29 31  0  0  0  0            999 V2000
   -4.9836   -5.4632    0.0000 C   0  0
   -4.9849   -6.2908    0.0000 C   0  0
   -4.2719   -6.7038    0.0000 C   0  0
   -3.5526   -6.2903    0.0000 C   0  0
   -3.5557   -5.4592    0.0000 C   0  0
   -4.2739   -5.0505    0.0000 C   0  0
   -5.6984   -5.0514    0.0000 Cl  0  0
   -4.2777   -4.2255    0.0000 C   0  0
   -4.2774   -3.3974    0.0000 N   0  0
   -2.8434   -5.0432    0.0000 O   0  0
   -2.1268   -5.4522    0.0000 C   0  0
   -1.4144   -5.0361    0.0000 C   0  0  1  0  0  0
   -0.6979   -5.4451    0.0000 C   0  0
    0.0145   -5.0290    0.0000 N   0  0
    0.7309   -5.4380    0.0000 C   0  0
    1.4434   -5.0220    0.0000 C   0  0
    2.1599   -5.4310    0.0000 C   0  0
    0.3116   -6.1462    0.0000 C   0  0
    1.1366   -6.1462    0.0000 C   0  0
   -1.4185   -4.2112    0.0000 O   0  0
    2.1602   -6.2531    0.0000 C   0  0
    2.8758   -6.6620    0.0000 C   0  0
    2.8662   -5.0115    0.0000 C   0  0
    3.5824   -5.4167    0.0000 C   0  0
    3.5862   -6.2451    0.0000 C   0  0
    4.3044   -6.6543    0.0000 C   0  0
    5.0192   -6.2362    0.0000 C   0  0
    5.0115   -5.4046    0.0000 C   0  0
    4.2928   -4.9991    0.0000 C   0  0
  1  7  1  0
 14 15  1  0
  3  4  2  0
 15 16  1  0
  6  8  1  0
 16 17  1  0
 15 18  1  0
  8  9  3  0
 15 19  1  0
  4  5  1  0
 12 20  1  6
  5 10  1  0
 17 21  2  0
  2  3  1  0
 21 22  1  0
 22 25  2  0
 10 11  1  0
 24 23  2  0
 23 17  1  0
  5  6  2  0
 11 12  1  0
 24 25  1  0
  6  1  1  0
 25 26  1  0
 12 13  1  0
 26 27  2  0
  1  2  2  0
 27 28  1  0
 13 14  1  0
 28 29  2  0
 29 24  1  0
M  END
> <ChEMBL ID>
CHEMBL180672

> <Compound name>


> <Dataset>
Training

> <Observed>
Moderate

> <Predicted>
Moderate

$$$$
CHEMBL180830
          11280715432D 1   1.00000     0.00000     0

 39 43  0     0  0            999 V2000
    2.4292    0.4958    0.0000 S   0  0  3  0  0  0           0  0  0
    3.1417    0.0833    0.0000 N   0  0  3  0  0  0           0  0  0
   -4.7083    1.3083    0.0000 C   0  0  0  0  0  0           0  0  0
    5.2792   -1.1667    0.0000 C   0  0  0  0  0  0           0  0  0
    4.5667   -0.7542    0.0000 N   0  0  3  0  0  0           0  0  0
   -4.7083    0.4708    0.0000 C   0  0  0  0  0  0           0  0  0
   -4.0000    1.7208    0.0000 C   0  0  0  0  0  0           0  0  0
    5.2792   -1.9917    0.0000 C   0  0  0  0  0  0           0  0  0
    3.8542    0.4958    0.0000 C   0  0  0  0  0  0           0  0  0
    3.1417   -0.7542    0.0000 C   0  0  0  0  0  0           0  0  0
   -0.4333    0.4958    0.0000 N   0  0  3  0  0  0           0  0  0
   -3.2833    1.3083    0.0000 N   0  0  0  0  0  0           0  0  0
    2.6417   -0.3042    0.0000 O   0  0  0  0  0  0           0  0  0
    2.4292    1.3208    0.0000 O   0  0  0  0  0  0           0  0  0
    5.9417   -2.4792    0.0000 O   0  0  0  0  0  0           0  0  0
   -5.4333    0.0583    0.0000 C   0  0  0  0  0  0           0  0  0
    3.8542   -1.1667    0.0000 C   0  0  0  0  0  0           0  0  0
    4.5667    0.0708    0.0000 C   0  0  0  0  0  0           0  0  0
   -3.9958    0.0708    0.0000 O   0  0  0  0  0  0           0  0  0
    6.0000   -0.7667    0.0000 O   0  0  0  0  0  0           0  0  0
    4.6042   -2.4667    0.0000 C   0  0  0  0  0  0           0  0  0
   -4.0083    2.5375    0.0000 O   0  0  0  0  0  0           0  0  0
   -5.4333   -0.7667    0.0000 O   0  0  0  0  0  0           0  0  0
    5.6792   -3.2667    0.0000 C   0  0  0  0  0  0           0  0  0
    4.8542   -3.2542    0.0000 C   0  0  0  0  0  0           0  0  0
    1.7167    0.0833    0.0000 C   0  0  0  0  0  0           0  0  0
    1.0000    0.4958    0.0000 C   0  0  0  0  0  0           0  0  0
   -0.4333    1.3208    0.0000 C   0  0  0  0  0  0           0  0  0
   -1.1458    0.0833    0.0000 C   0  0  0  0  0  0           0  0  0
   -2.5708    1.7208    0.0000 C   0  0  0  0  0  0           0  0  0
   -5.4333    1.7208    0.0000 C   0  0  0  0  0  0           0  0  0
    0.2917    0.0833    0.0000 C   0  0  0  0  0  0           0  0  0
   -1.8583    1.3208    0.0000 C   0  0  3  0  0  0           0  0  0
   -1.8583    0.4958    0.0000 C   0  0  0  0  0  0           0  0  0
   -1.1458    1.7333    0.0000 C   0  0  0  0  0  0           0  0  0
   -6.1375    1.3083    0.0000 C   0  0  0  0  0  0           0  0  0
   -6.1375    0.4708    0.0000 C   0  0  0  0  0  0           0  0  0
   -3.9958   -0.7667    0.0000 C   0  0  0  0  0  0           0  0  0
   -4.7083   -1.1792    0.0000 C   0  0  0  0  0  0           0  0  0
  2  1  1  0     0  0
  3  7  1  0     0  0
  4  5  1  0     0  0
  5 17  1  0     0  0
  6  3  1  0     0  0
  7 12  1  0     0  0
  8  4  1  0     0  0
  9  2  1  0     0  0
 10  2  1  0     0  0
 11 32  1  0     0  0
 12 30  1  0     0  0
 13  1  2  0     0  0
 14  1  2  0     0  0
 15  8  1  0     0  0
 16  6  2  0     0  0
 17 10  1  0     0  0
 18  9  1  0     0  0
 19  6  1  0     0  0
 20  4  2  0     0  0
 21  8  2  0     0  0
 22  7  2  0     0  0
 23 16  1  0     0  0
 24 15  1  0     0  0
 25 21  1  0     0  0
 26  1  1  0     0  0
 27 26  1  0     0  0
 28 11  1  0     0  0
 29 11  1  0     0  0
 30 33  1  0     0  0
 31  3  2  0     0  0
 32 27  1  0     0  0
 33 34  1  0     0  0
 34 29  1  0     0  0
 35 28  1  0     0  0
 36 31  1  0     0  0
 37 36  2  0     0  0
 38 19  1  0     0  0
 39 38  1  0     0  0
  5 18  1  0     0  0
 33 35  1  0     0  0
 24 25  2  0     0  0
 37 16  1  0     0  0
 39 23  1  0     0  0
M  END
> <ChEMBL ID>
CHEMBL180830

> <Compound name>
JNJ-7777120

> <Dataset>
Training

> <Observed>
Stable

> <Predicted>
Stable

$$$$
CHEMBL180835
          11280715432D 1   1.00000     0.00000     0

 37 41  0     0  0            999 V2000
    2.5542    0.2708    0.0000 S   0  0  3  0  0  0           0  0  0
    3.2500   -0.1292    0.0000 N   0  0  3  0  0  0           0  0  0
   -4.3333    1.0500    0.0000 C   0  0  0  0  0  0           0  0  0
   -4.3333    0.2583    0.0000 C   0  0  0  0  0  0           0  0  0
   -3.6458    1.4583    0.0000 C   0  0  0  0  0  0           0  0  0
    4.6250   -0.9375    0.0000 N   0  0  3  0  0  0           0  0  0
    3.9292    0.2708    0.0000 C   0  0  0  0  0  0           0  0  0
    3.2417   -0.9250    0.0000 C   0  0  0  0  0  0           0  0  0
   -0.2000    0.2708    0.0000 N   0  0  3  0  0  0           0  0  0
   -2.9500    1.0625    0.0000 N   0  0  0  0  0  0           0  0  0
    2.7625   -0.5042    0.0000 O   0  0  0  0  0  0           0  0  0
    2.5542    1.0625    0.0000 O   0  0  0  0  0  0           0  0  0
   -5.0208   -0.1417    0.0000 C   0  0  0  0  0  0           0  0  0
   -3.6333   -0.1417    0.0000 O   0  0  0  0  0  0           0  0  0
    4.6250   -0.1292    0.0000 C   0  0  0  0  0  0           0  0  0
    3.9292   -1.3250    0.0000 C   0  0  0  0  0  0           0  0  0
   -3.6458    2.2500    0.0000 O   0  0  0  0  0  0           0  0  0
   -5.0208   -0.9375    0.0000 O   0  0  0  0  0  0           0  0  0
    5.3125   -1.3292    0.0000 C   0  0  3  0  0  0           0  0  0
    1.8667   -0.1292    0.0000 C   0  0  0  0  0  0           0  0  0
    1.1792    0.2708    0.0000 C   0  0  0  0  0  0           0  0  0
   -0.2000    1.0625    0.0000 C   0  0  0  0  0  0           0  0  0
   -0.8833   -0.1292    0.0000 C   0  0  0  0  0  0           0  0  0
   -2.2625    1.4625    0.0000 C   0  0  0  0  0  0           0  0  0
   -5.0208    1.4500    0.0000 C   0  0  0  0  0  0           0  0  0
    0.4875   -0.1292    0.0000 C   0  0  0  0  0  0           0  0  0
   -1.5708    1.0625    0.0000 C   0  0  3  0  0  0           0  0  0
   -1.5708    0.2708    0.0000 C   0  0  0  0  0  0           0  0  0
   -0.8875    1.4625    0.0000 C   0  0  0  0  0  0           0  0  0
   -5.7083    1.0500    0.0000 C   0  0  0  0  0  0           0  0  0
   -5.7083    0.2583    0.0000 C   0  0  0  0  0  0           0  0  0
   -3.6458   -0.9417    0.0000 C   0  0  0  0  0  0           0  0  0
   -4.3333   -1.3417    0.0000 C   0  0  0  0  0  0           0  0  0
    5.3792   -2.1167    0.0000 C   0  0  0  0  0  0           0  0  0
    6.0375   -1.0125    0.0000 C   0  0  0  0  0  0           0  0  0
    6.1667   -2.2875    0.0000 C   0  0  0  0  0  0           0  0  0
    6.5667   -1.6000    0.0000 C   0  0  0  0  0  0           0  0  0
  2  1  1  0     0  0
  3  5  1  0     0  0
  4  3  1  0     0  0
  5 10  1  0     0  0
  6 16  1  0     0  0
  7  2  1  0     0  0
  8  2  1  0     0  0
  9 26  1  0     0  0
 10 24  1  0     0  0
 11  1  2  0     0  0
 12  1  2  0     0  0
 13  4  2  0     0  0
 14  4  1  0     0  0
 15  7  1  0     0  0
 16  8  1  0     0  0
 17  5  2  0     0  0
 18 13  1  0     0  0
 19  6  1  0     0  0
 20  1  1  0     0  0
 21 20  1  0     0  0
 22  9  1  0     0  0
 23  9  1  0     0  0
 24 27  1  0     0  0
 25  3  2  0     0  0
 26 21  1  0     0  0
 27 28  1  0     0  0
 28 23  1  0     0  0
 29 22  1  0     0  0
 30 25  1  0     0  0
 31 30  2  0     0  0
 32 14  1  0     0  0
 33 32  1  0     0  0
 34 19  1  0     0  0
 35 19  1  0     0  0
 36 34  1  0     0  0
 37 35  1  0     0  0
  6 15  1  0     0  0
 27 29  1  0     0  0
 37 36  1  0     0  0
 31 13  1  0     0  0
 33 18  1  0     0  0
M  END
> <ChEMBL ID>
CHEMBL180835

> <Compound name>
MAXACALCITOL

> <Dataset>
Training

> <Observed>
Moderate

> <Predicted>
Moderate

$$$$
CHEMBL180680
          11280715432D 1   1.00000     0.00000     0

 39 43  0     0  0            999 V2000
    2.0667    0.3625    0.0000 S   0  0  3  0  0  0           0  0  0
    2.7125   -0.0125    0.0000 N   0  0  3  0  0  0           0  0  0
   -4.3958    1.0958    0.0000 C   0  0  0  0  0  0           0  0  0
   -4.3958    0.3500    0.0000 C   0  0  0  0  0  0           0  0  0
   -3.7500    1.4750    0.0000 C   0  0  0  0  0  0           0  0  0
    4.0042   -0.7667    0.0000 N   0  0  3  0  0  0           0  0  0
    3.3542    0.3625    0.0000 C   0  0  0  0  0  0           0  0  0
    2.7125   -0.7542    0.0000 C   0  0  0  0  0  0           0  0  0
   -0.5208    0.3625    0.0000 N   0  0  3  0  0  0           0  0  0
   -3.1000    1.1083    0.0000 N   0  0  0  0  0  0           0  0  0
    2.2542   -0.3625    0.0000 O   0  0  0  0  0  0           0  0  0
    2.0667    1.1083    0.0000 O   0  0  0  0  0  0           0  0  0
    4.6500   -1.1375    0.0000 C   0  0  0  0  0  0           0  0  0
   -5.0458   -0.0167    0.0000 C   0  0  0  0  0  0           0  0  0
    3.3542   -1.1292    0.0000 C   0  0  0  0  0  0           0  0  0
    4.0042   -0.0125    0.0000 C   0  0  0  0  0  0           0  0  0
   -3.7458   -0.0167    0.0000 O   0  0  0  0  0  0           0  0  0
   -3.7583    2.2208    0.0000 O   0  0  0  0  0  0           0  0  0
   -5.0458   -0.7667    0.0000 O   0  0  0  0  0  0           0  0  0
    1.4167   -0.0125    0.0000 C   0  0  0  0  0  0           0  0  0
    4.6417   -1.8875    0.0000 C   0  0  0  0  0  0           0  0  0
    5.2917   -0.7667    0.0000 C   0  0  0  0  0  0           0  0  0
    0.7750    0.3625    0.0000 C   0  0  0  0  0  0           0  0  0
   -0.5208    1.1083    0.0000 C   0  0  0  0  0  0           0  0  0
   -1.1708   -0.0125    0.0000 C   0  0  0  0  0  0           0  0  0
   -2.4583    1.4833    0.0000 C   0  0  0  0  0  0           0  0  0
   -5.0458    1.4708    0.0000 C   0  0  0  0  0  0           0  0  0
    5.9375   -1.8917    0.0000 C   0  0  0  0  0  0           0  0  0
    5.9375   -1.1375    0.0000 C   0  0  0  0  0  0           0  0  0
    5.2875   -2.2542    0.0000 C   0  0  0  0  0  0           0  0  0
    0.1292   -0.0125    0.0000 C   0  0  0  0  0  0           0  0  0
    6.5792   -2.2625    0.0000 F   0  0  0  0  0  0           0  0  0
   -1.8125    1.1083    0.0000 C   0  0  3  0  0  0           0  0  0
   -1.8125    0.3625    0.0000 C   0  0  0  0  0  0           0  0  0
   -1.1708    1.4833    0.0000 C   0  0  0  0  0  0           0  0  0
   -5.6958    1.0958    0.0000 C   0  0  0  0  0  0           0  0  0
   -5.6958    0.3500    0.0000 C   0  0  0  0  0  0           0  0  0
   -3.7458   -0.7792    0.0000 C   0  0  0  0  0  0           0  0  0
   -4.3958   -1.1500    0.0000 C   0  0  0  0  0  0           0  0  0
  2  1  1  0     0  0
  3  5  1  0     0  0
  4  3  1  0     0  0
  5 10  1  0     0  0
  6 15  1  0     0  0
  7  2  1  0     0  0
  8  2  1  0     0  0
  9 31  1  0     0  0
 10 26  1  0     0  0
 11  1  2  0     0  0
 12  1  2  0     0  0
 13  6  1  0     0  0
 14  4  2  0     0  0
 15  8  1  0     0  0
 16  7  1  0     0  0
 17  4  1  0     0  0
 18  5  2  0     0  0
 19 14  1  0     0  0
 20  1  1  0     0  0
 21 13  2  0     0  0
 22 13  1  0     0  0
 23 20  1  0     0  0
 24  9  1  0     0  0
 25  9  1  0     0  0
 26 33  1  0     0  0
 27  3  2  0     0  0
 28 29  1  0     0  0
 29 22  2  0     0  0
 30 21  1  0     0  0
 31 23  1  0     0  0
 32 28  1  0     0  0
 33 34  1  0     0  0
 34 25  1  0     0  0
 35 24  1  0     0  0
 36 27  1  0     0  0
 37 36  2  0     0  0
 38 17  1  0     0  0
 39 38  1  0     0  0
  6 16  1  0     0  0
 33 35  1  0     0  0
 28 30  2  0     0  0
 37 14  1  0     0  0
 39 19  1  0     0  0
M  END
> <ChEMBL ID>
CHEMBL180680

> <Compound name>


> <Dataset>
Training

> <Observed>
Moderate

> <Predicted>
Moderate

$$$$
CHEMBL182999
          11280715432D 1   1.00000     0.00000     0

 35 38  0     0  0            999 V2000
    3.0292    0.1625    0.0000 S   0  0  3  0  0  0           0  0  0
    3.7500   -0.2500    0.0000 N   0  0  3  0  0  0           0  0  0
   -4.1125    0.9750    0.0000 C   0  0  0  0  0  0           0  0  0
   -4.1125    0.1458    0.0000 C   0  0  0  0  0  0           0  0  0
   -3.4000    1.3875    0.0000 C   0  0  0  0  0  0           0  0  0
    5.1750   -1.0875    0.0000 N   0  0  3  0  0  0           0  0  0
    4.4542    0.1625    0.0000 C   0  0  0  0  0  0           0  0  0
    3.7417   -1.0792    0.0000 C   0  0  0  0  0  0           0  0  0
    0.1750    0.1625    0.0000 N   0  0  3  0  0  0           0  0  0
   -2.6833    0.9833    0.0000 N   0  0  0  0  0  0           0  0  0
    3.2417   -0.6375    0.0000 O   0  0  0  0  0  0           0  0  0
    3.0292    0.9875    0.0000 O   0  0  0  0  0  0           0  0  0
   -4.8333   -0.2667    0.0000 C   0  0  0  0  0  0           0  0  0
   -3.3875   -0.2542    0.0000 O   0  0  0  0  0  0           0  0  0
    5.1750   -0.2542    0.0000 C   0  0  0  0  0  0           0  0  0
    4.4542   -1.4917    0.0000 C   0  0  0  0  0  0           0  0  0
   -3.4000    2.2125    0.0000 O   0  0  0  0  0  0           0  0  0
   -4.8333   -1.0917    0.0000 O   0  0  0  0  0  0           0  0  0
    2.3167   -0.2500    0.0000 C   0  0  0  0  0  0           0  0  0
    5.8875   -1.5000    0.0000 C   0  0  3  0  0  0           0  0  0
    1.6000    0.1625    0.0000 C   0  0  0  0  0  0           0  0  0
    0.1750    0.9875    0.0000 C   0  0  0  0  0  0           0  0  0
   -0.5375   -0.2500    0.0000 C   0  0  0  0  0  0           0  0  0
   -1.9708    1.3958    0.0000 C   0  0  0  0  0  0           0  0  0
   -4.8333    1.3875    0.0000 C   0  0  0  0  0  0           0  0  0
    0.8875   -0.2500    0.0000 C   0  0  0  0  0  0           0  0  0
   -1.2500    0.9875    0.0000 C   0  0  3  0  0  0           0  0  0
   -1.2500    0.1583    0.0000 C   0  0  0  0  0  0           0  0  0
   -0.5458    1.4000    0.0000 C   0  0  0  0  0  0           0  0  0
   -5.5375    0.9708    0.0000 C   0  0  0  0  0  0           0  0  0
   -5.5375    0.1458    0.0000 C   0  0  0  0  0  0           0  0  0
   -3.3958   -1.1000    0.0000 C   0  0  0  0  0  0           0  0  0
   -4.1125   -1.5125    0.0000 C   0  0  0  0  0  0           0  0  0
    5.8792   -2.3250    0.0000 C   0  0  0  0  0  0           0  0  0
    6.6000   -1.0875    0.0000 C   0  0  0  0  0  0           0  0  0
  2  1  1  0     0  0
  3  5  1  0     0  0
  4  3  1  0     0  0
  5 10  1  0     0  0
  6 16  1  0     0  0
  7  2  1  0     0  0
  8  2  1  0     0  0
  9 26  1  0     0  0
 10 24  1  0     0  0
 11  1  2  0     0  0
 12  1  2  0     0  0
 13  4  2  0     0  0
 14  4  1  0     0  0
 15  7  1  0     0  0
 16  8  1  0     0  0
 17  5  2  0     0  0
 18 13  1  0     0  0
 19  1  1  0     0  0
 20  6  1  0     0  0
 21 19  1  0     0  0
 22  9  1  0     0  0
 23  9  1  0     0  0
 24 27  1  0     0  0
 25  3  2  0     0  0
 26 21  1  0     0  0
 27 28  1  0     0  0
 28 23  1  0     0  0
 29 22  1  0     0  0
 30 25  1  0     0  0
 31 30  2  0     0  0
 32 14  1  0     0  0
 33 32  1  0     0  0
 34 20  1  0     0  0
 35 20  1  0     0  0
  6 15  1  0     0  0
 27 29  1  0     0  0
 31 13  1  0     0  0
 33 18  1  0     0  0
M  END
> <ChEMBL ID>
CHEMBL182999

> <Compound name>


> <Dataset>
Training

> <Observed>
Stable

> <Predicted>
Stable

$$$$
CHEMBL3326115
  SciTegic02271514582D

 26 29  0  0  0  0            999 V2000
    8.3014   -3.4197    0.0000 N   0  0
    9.0095   -3.8286    0.0000 C   0  0
    9.7191   -3.4192    0.0000 C   0  0
    9.7163   -2.5965    0.0000 C   0  0
    8.3026   -2.6001    0.0000 N   0  0
    9.0098   -2.1905    0.0000 C   0  0
    8.8388   -1.3912    0.0000 N   0  0
    8.0257   -1.3069    0.0000 N   0  0
    7.6945   -2.0541    0.0000 C   0  0
    9.0093   -4.6458    0.0000 S   0  0
    9.7169   -5.0546    0.0000 C   0  0
    9.7125   -5.8700    0.0000 C   0  0
   10.4193   -6.2787    0.0000 C   0  0
   11.1281   -5.8702    0.0000 C   0  0
   11.1257   -5.0488    0.0000 C   0  0
   10.4183   -4.6438    0.0000 C   0  0
    9.0036   -6.2765    0.0000 O   0  0
    8.2971   -5.8658    0.0000 C   0  0
   11.8320   -4.6379    0.0000 O   0  0
   12.5411   -5.0441    0.0000 C   0  0
    6.8928   -2.2282    0.0000 C   0  0
    6.3454   -1.6199    0.0000 C   0  0
    5.5470   -1.7905    0.0000 C   0  0
    5.2949   -2.5687    0.0000 C   0  0
    5.8474   -3.1766    0.0000 C   0  0
    6.6437   -3.0029    0.0000 N   0  0
  5  1  1  0
  1  2  2  0
  2  3  1  0
  3  4  2  0
  4  6  1  0
  5  6  1  0
  6  7  2  0
  7  8  1  0
  8  9  2  0
  9  5  1  0
  2 10  1  0
 10 11  1  0
 11 12  2  0
 12 13  1  0
 13 14  2  0
 14 15  1  0
 15 16  2  0
 16 11  1  0
 12 17  1  0
 17 18  1  0
 15 19  1  0
 19 20  1  0
 21 22  2  0
 22 23  1  0
 23 24  2  0
 24 25  1  0
 25 26  2  0
 26 21  1  0
  9 21  1  0
M  END
> <ChEMBL ID>
CHEMBL3326115

> <Compound name>


> <Dataset>
Training

> <Observed>
Moderate

> <Predicted>
Moderate

$$$$
CHEMBL3326116
  SciTegic02271514582D

 26 29  0  0  0  0            999 V2000
   14.6491   -2.7387    0.0000 N   0  0
   15.3571   -3.1476    0.0000 C   0  0
   16.0668   -2.7382    0.0000 C   0  0
   16.0640   -1.9155    0.0000 C   0  0
   14.6502   -1.9191    0.0000 N   0  0
   15.3575   -1.5095    0.0000 C   0  0
   15.1864   -0.7102    0.0000 N   0  0
   14.3734   -0.6259    0.0000 N   0  0
   14.0421   -1.3731    0.0000 C   0  0
   15.3569   -3.9648    0.0000 S   0  0
   16.0646   -4.3736    0.0000 C   0  0
   16.0602   -5.1890    0.0000 C   0  0
   16.7670   -5.5977    0.0000 C   0  0
   17.4758   -5.1892    0.0000 C   0  0
   17.4734   -4.3678    0.0000 C   0  0
   16.7660   -3.9628    0.0000 C   0  0
   15.3513   -5.5955    0.0000 O   0  0
   14.6448   -5.1848    0.0000 C   0  0
   18.1797   -3.9569    0.0000 O   0  0
   18.8888   -4.3631    0.0000 C   0  0
   13.2405   -1.5472    0.0000 C   0  0
   12.6931   -0.9389    0.0000 C   0  0
   11.8947   -1.1095    0.0000 C   0  0
   11.6426   -1.8877    0.0000 C   0  0
   12.1950   -2.4956    0.0000 N   0  0
   12.9914   -2.3219    0.0000 C   0  0
  5  1  1  0
  1  2  2  0
  2  3  1  0
  3  4  2  0
  4  6  1  0
  5  6  1  0
  6  7  2  0
  7  8  1  0
  8  9  2  0
  9  5  1  0
  2 10  1  0
 10 11  1  0
 11 12  2  0
 12 13  1  0
 13 14  2  0
 14 15  1  0
 15 16  2  0
 16 11  1  0
 12 17  1  0
 17 18  1  0
 15 19  1  0
 19 20  1  0
 21 22  2  0
 22 23  1  0
 23 24  2  0
 24 25  1  0
 25 26  2  0
 26 21  1  0
  9 21  1  0
M  END
> <ChEMBL ID>
CHEMBL3326116

> <Compound name>


> <Dataset>
Training

> <Observed>
Moderate

> <Predicted>
Moderate

$$$$
CHEMBL1382
  SciTegic12231509382D

 24 25  0  0  0  0            999 V2000
   17.1591   -9.7303    0.0000 C   0  0
   16.4386  -10.1414    0.0000 C   0  0  2  0  0  0
   14.3014   -9.7354    0.0000 N   0  0
   15.0122  -10.1560    0.0000 C   0  0
   15.7230   -9.7353    0.0000 C   0  0
   17.1591   -8.8939    0.0000 C   0  0
   17.8602  -10.1413    0.0000 C   0  0
   16.4386  -10.9634    0.0000 C   0  0
   17.8601   -8.4828    0.0000 C   0  0
   13.5906  -10.1416    0.0000 C   0  0
   14.3014   -8.9231    0.0000 C   0  0
   18.5807   -9.7303    0.0000 C   0  0
   18.5806   -8.8938    0.0000 C   0  0
   16.4385   -8.4829    0.0000 O   0  0
   17.1592  -11.3744    0.0000 C   0  0
   15.7231  -11.3745    0.0000 C   0  0
   14.9976   -8.5120    0.0000 C   0  0
   13.5762  -10.9636    0.0000 C   0  0
   12.8798   -9.7306    0.0000 C   0  0
   13.5905   -8.5024    0.0000 C   0  0
   19.2915  -10.1413    0.0000 C   0  0
   15.7232  -12.2013    0.0000 C   0  0
   17.1593  -12.2013    0.0000 C   0  0
   16.4387  -12.6220    0.0000 C   0  0
 10  3  1  0
 11  3  1  0
 12  7  2  0
 13 12  1  0
 14  6  1  0
 15  8  2  0
 16  8  1  0
 17 11  1  0
 18 10  1  0
 19 10  1  0
 20 11  1  0
 21 12  1  0
 22 16  2  0
 23 15  1  0
 24 22  1  0
  9 13  2  0
 23 24  2  0
  2  1  1  0
  3  4  1  0
  4  5  1  0
  5  2  1  0
  6  1  2  0
  7  1  1  0
  2  8  1  1
  9  6  1  0
M  END
> <ChEMBL ID>
CHEMBL1382

> <Compound name>
TOLTERODINE

> <Dataset>
Training

> <Observed>
Moderate

> <Predicted>
Moderate

$$$$
CHEMBL3326117
  SciTegic02271514582D

 26 29  0  0  0  0            999 V2000
   20.5841   -2.5199    0.0000 N   0  0
   21.2921   -2.9289    0.0000 C   0  0
   22.0018   -2.5194    0.0000 C   0  0
   21.9989   -1.6968    0.0000 C   0  0
   20.5852   -1.7004    0.0000 N   0  0
   21.2924   -1.2907    0.0000 C   0  0
   21.1214   -0.4915    0.0000 N   0  0
   20.3084   -0.4072    0.0000 N   0  0
   19.9771   -1.1543    0.0000 C   0  0
   21.2919   -3.7461    0.0000 S   0  0
   21.9995   -4.1548    0.0000 C   0  0
   21.9952   -4.9703    0.0000 C   0  0
   22.7020   -5.3789    0.0000 C   0  0
   23.4107   -4.9705    0.0000 C   0  0
   23.4083   -4.1490    0.0000 C   0  0
   22.7010   -3.7441    0.0000 C   0  0
   21.2863   -5.3767    0.0000 O   0  0
   20.5798   -4.9660    0.0000 C   0  0
   24.1147   -3.7381    0.0000 O   0  0
   24.8237   -4.1444    0.0000 C   0  0
   19.1755   -1.3284    0.0000 C   0  0
   18.6280   -0.7202    0.0000 C   0  0
   17.8296   -0.8907    0.0000 C   0  0
   17.5775   -1.6690    0.0000 N   0  0
   18.1300   -2.2769    0.0000 C   0  0
   18.9264   -2.1032    0.0000 C   0  0
  5  1  1  0
  1  2  2  0
  2  3  1  0
  3  4  2  0
  4  6  1  0
  5  6  1  0
  6  7  2  0
  7  8  1  0
  8  9  2  0
  9  5  1  0
  2 10  1  0
 10 11  1  0
 11 12  2  0
 12 13  1  0
 13 14  2  0
 14 15  1  0
 15 16  2  0
 16 11  1  0
 12 17  1  0
 17 18  1  0
 15 19  1  0
 19 20  1  0
 21 22  2  0
 22 23  1  0
 23 24  2  0
 24 25  1  0
 25 26  2  0
 26 21  1  0
  9 21  1  0
M  END
> <ChEMBL ID>
CHEMBL3326117

> <Compound name>


> <Dataset>
Training

> <Observed>
Moderate

> <Predicted>
Moderate

$$$$
CHEMBL3326119
  SciTegic02271514582D

 28 31  0  0  0  0            999 V2000
    9.2053   -9.6683    0.0000 N   0  0
    9.9133  -10.0772    0.0000 C   0  0
   10.6230   -9.6678    0.0000 C   0  0
   10.6202   -8.8451    0.0000 C   0  0
    9.2064   -8.8487    0.0000 N   0  0
    9.9137   -8.4391    0.0000 C   0  0
    9.7426   -7.6398    0.0000 N   0  0
    8.9296   -7.5555    0.0000 N   0  0
    8.5983   -8.3027    0.0000 C   0  0
    9.9131  -10.8944    0.0000 S   0  0
   10.6207  -11.3032    0.0000 C   0  0
   10.6164  -12.1186    0.0000 C   0  0
   11.3232  -12.5273    0.0000 C   0  0
   12.0320  -12.1188    0.0000 C   0  0
   12.0295  -11.2974    0.0000 C   0  0
   11.3222  -10.8924    0.0000 C   0  0
    9.9075  -12.5251    0.0000 O   0  0
    9.2010  -12.1144    0.0000 C   0  0
   12.7359  -10.8865    0.0000 O   0  0
   13.4450  -11.2928    0.0000 C   0  0
    7.7967   -8.4768    0.0000 C   0  0
    7.2493   -7.8686    0.0000 C   0  0
    6.4509   -8.0391    0.0000 N   0  0
    6.1988   -8.8174    0.0000 C   0  0
    6.7512   -9.4252    0.0000 C   0  0
    7.5476   -9.2516    0.0000 C   0  0
    6.5026  -10.2037    0.0000 O   0  0
    5.7041  -10.3775    0.0000 C   0  0
  5  1  1  0
  1  2  2  0
  2  3  1  0
  3  4  2  0
  4  6  1  0
  5  6  1  0
  6  7  2  0
  7  8  1  0
  8  9  2  0
  9  5  1  0
  2 10  1  0
 10 11  1  0
 11 12  2  0
 12 13  1  0
 13 14  2  0
 14 15  1  0
 15 16  2  0
 16 11  1  0
 12 17  1  0
 17 18  1  0
 15 19  1  0
 19 20  1  0
 21 22  2  0
 22 23  1  0
 23 24  2  0
 24 25  1  0
 25 26  2  0
 26 21  1  0
  9 21  1  0
 25 27  1  0
 27 28  1  0
M  END
> <ChEMBL ID>
CHEMBL3326119

> <Compound name>


> <Dataset>
Training

> <Observed>
Moderate

> <Predicted>
Moderate

$$$$
CHEMBL3326120
  SciTegic02271514582D

 23 26  0  0  0  0            999 V2000
   15.4745   -9.7467    0.0000 N   0  0
   16.1826  -10.1557    0.0000 C   0  0
   16.8923   -9.7462    0.0000 C   0  0
   16.8894   -8.9236    0.0000 C   0  0
   15.4757   -8.9272    0.0000 N   0  0
   16.1829   -8.5175    0.0000 C   0  0
   16.0119   -7.7183    0.0000 N   0  0
   15.1989   -7.6339    0.0000 N   0  0
   14.8676   -8.3811    0.0000 C   0  0
   16.1824  -10.9728    0.0000 S   0  0
   16.8900  -11.3816    0.0000 C   0  0
   16.8857  -12.1970    0.0000 C   0  0
   17.5924  -12.6057    0.0000 C   0  0
   18.3012  -12.1972    0.0000 C   0  0
   18.2988  -11.3758    0.0000 C   0  0
   17.5914  -10.9708    0.0000 C   0  0
   16.1767  -12.6035    0.0000 O   0  0
   15.4703  -12.1928    0.0000 C   0  0
   19.0052  -10.9649    0.0000 O   0  0
   19.7142  -11.3712    0.0000 C   0  0
   14.0660   -8.5552    0.0000 C   0  0
   13.2839   -8.3090    0.0000 C   0  0
   13.4580   -9.1107    0.0000 C   0  0
  5  1  1  0
  1  2  2  0
  2  3  1  0
  3  4  2  0
  4  6  1  0
  5  6  1  0
  6  7  2  0
  7  8  1  0
  8  9  2  0
  9  5  1  0
  2 10  1  0
 10 11  1  0
 11 12  2  0
 12 13  1  0
 13 14  2  0
 14 15  1  0
 15 16  2  0
 16 11  1  0
 12 17  1  0
 17 18  1  0
 15 19  1  0
 19 20  1  0
  9 21  1  0
 22 21  1  0
 23 22  1  0
 21 23  1  0
M  END
> <ChEMBL ID>
CHEMBL3326120

> <Compound name>


> <Dataset>
Training

> <Observed>
Moderate

> <Predicted>
Moderate

$$$$
CHEMBL3326121
  SciTegic02271514582D

 25 28  0  0  0  0            999 V2000
   16.9848   -8.6146    0.0000 N   0  0
   17.6988   -9.0271    0.0000 C   0  0
   18.4146   -8.6142    0.0000 C   0  0
   18.4117   -7.7844    0.0000 C   0  0
   16.9859   -7.7881    0.0000 N   0  0
   17.6991   -7.3749    0.0000 C   0  0
   17.5267   -6.5688    0.0000 N   0  0
   16.7067   -6.4838    0.0000 N   0  0
   16.3726   -7.2373    0.0000 C   0  0
   17.6986   -9.8513    0.0000 S   0  0
   18.4123  -10.2636    0.0000 C   0  0
   18.4079  -11.0859    0.0000 C   0  0
   19.1208  -11.4981    0.0000 C   0  0
   19.8355  -11.0861    0.0000 C   0  0
   19.8331  -10.2577    0.0000 C   0  0
   19.1198   -9.8492    0.0000 C   0  0
   17.6930  -11.4959    0.0000 O   0  0
   16.9804  -11.0816    0.0000 C   0  0
   20.5456   -9.8433    0.0000 O   0  0
   21.2606  -10.2530    0.0000 C   0  0
   15.5641   -7.4129    0.0000 C   0  0
   14.9446   -6.8653    0.0000 C   0  0
   14.2299   -7.2822    0.0000 C   0  0
   14.4055   -8.0907    0.0000 O   0  0
   15.2287   -8.1734    0.0000 C   0  0
  5  1  1  0
  1  2  2  0
  2  3  1  0
  3  4  2  0
  4  6  1  0
  5  6  1  0
  6  7  2  0
  7  8  1  0
  8  9  2  0
  9  5  1  0
  2 10  1  0
 10 11  1  0
 11 12  2  0
 12 13  1  0
 13 14  2  0
 14 15  1  0
 15 16  2  0
 16 11  1  0
 12 17  1  0
 17 18  1  0
 15 19  1  0
 19 20  1  0
  9 21  1  0
 21 22  1  0
 22 23  1  0
 23 24  1  0
 24 25  1  0
 25 21  1  0
M  END
> <ChEMBL ID>
CHEMBL3326121

> <Compound name>


> <Dataset>
Training

> <Observed>
Moderate

> <Predicted>
Moderate

$$$$
CHEMBL3326125
  SciTegic02271514582D

 25 28  0  0  0  0            999 V2000
    9.7333  -22.3201    0.0000 C   0  0
   11.0617  -24.9384    0.0000 S   0  0
   10.3419  -26.1746    0.0000 C   0  0
   11.7793  -23.6997    0.0000 C   0  0
   13.2050  -25.3481    0.0000 C   0  0
   11.7769  -25.3540    0.0000 C   0  0
   10.3462  -23.7002    0.0000 N   0  0
   11.7764  -22.8674    0.0000 C   0  0
   11.0559  -26.5880    0.0000 O   0  0
   12.4860  -24.9364    0.0000 C   0  0
   13.2076  -26.1791    0.0000 C   0  0
   11.0623  -22.4547    0.0000 C   0  0
   11.7725  -26.1789    0.0000 C   0  0
   13.9190  -24.9304    0.0000 O   0  0
   11.0619  -24.1117    0.0000 C   0  0
   14.6357  -25.3434    0.0000 C   0  0
   10.8884  -21.6462    0.0000 N   0  0
   10.3473  -22.8710    0.0000 N   0  0
   10.0659  -21.5647    0.0000 N   0  0
   12.4870  -26.5902    0.0000 C   0  0
    8.9276  -22.4955    0.0000 C   0  0
    8.3143  -21.9466    0.0000 C   0  0
    7.6028  -22.3602    0.0000 C   0  0
    7.7762  -23.1648    0.0000 S   0  0
    8.5950  -23.2483    0.0000 N   0  0
 12 17  2  0
  6 13  2  0
 14 16  1  0
  7 15  2  0
  2  6  1  0
 20 11  2  0
 13  9  1  0
 11  5  1  0
  4  8  2  0
 13 20  1  0
  8 12  1  0
 15  2  1  0
 15  4  1  0
 17 19  1  0
  9  3  1  0
 18 12  1  0
  5 10  2  0
 10  6  1  0
  1 18  1  0
 18  7  1  0
  5 14  1  0
 19  1  2  0
 21 22  1  0
 22 23  2  0
 23 24  1  0
 24 25  1  0
 25 21  2  0
  1 21  1  0
M  END
> <ChEMBL ID>
CHEMBL3326125

> <Compound name>


> <Dataset>
Test

> <Observed>
Moderate

> <Predicted>
Moderate

$$$$
CHEMBL3326126
  SciTegic02271514582D

 25 28  0  0  0  0            999 V2000
    8.0486  -21.5728    0.0000 C   0  0
    9.3768  -24.1907    0.0000 S   0  0
    8.6572  -25.4267    0.0000 C   0  0
   10.0943  -22.9521    0.0000 C   0  0
   11.5199  -24.6004    0.0000 C   0  0
   10.0919  -24.6062    0.0000 C   0  0
    8.6615  -22.9527    0.0000 N   0  0
   10.0914  -22.1200    0.0000 C   0  0
    9.3711  -25.8399    0.0000 O   0  0
   10.8009  -24.1886    0.0000 C   0  0
   11.5224  -25.4311    0.0000 C   0  0
    9.3774  -21.7073    0.0000 C   0  0
   10.0876  -25.4309    0.0000 C   0  0
   12.2337  -24.1827    0.0000 O   0  0
    9.3770  -23.3641    0.0000 C   0  0
   12.9503  -24.5956    0.0000 C   0  0
    9.2035  -20.8989    0.0000 N   0  0
    8.6626  -22.1237    0.0000 N   0  0
    8.3812  -20.8175    0.0000 N   0  0
   10.8019  -25.8423    0.0000 C   0  0
    7.2430  -21.7481    0.0000 C   0  0
    6.6298  -21.1993    0.0000 C   0  0
    5.9184  -21.6129    0.0000 N   0  0
    6.0919  -22.4173    0.0000 C   0  0
    6.9105  -22.5008    0.0000 S   0  0
 12 17  2  0
  6 13  2  0
 14 16  1  0
  7 15  2  0
  2  6  1  0
 20 11  2  0
 13  9  1  0
 11  5  1  0
  4  8  2  0
 13 20  1  0
  8 12  1  0
 15  2  1  0
 15  4  1  0
 17 19  1  0
  9  3  1  0
 18 12  1  0
  5 10  2  0
 10  6  1  0
  1 18  1  0
 18  7  1  0
  5 14  1  0
 19  1  2  0
 21 22  2  0
 22 23  1  0
 23 24  2  0
 24 25  1  0
 25 21  1  0
  1 21  1  0
M  END
> <ChEMBL ID>
CHEMBL3326126

> <Compound name>


> <Dataset>
Test

> <Observed>
Moderate

> <Predicted>
Moderate

$$$$
CHEMBL3326127
  SciTegic02271514582D

 26 29  0  0  0  0            999 V2000
    6.0254  -16.1846    0.0000 C   0  0
    7.3538  -18.8028    0.0000 S   0  0
    6.6340  -20.0390    0.0000 C   0  0
    8.0714  -17.5642    0.0000 C   0  0
    9.4971  -19.2126    0.0000 C   0  0
    8.0690  -19.2184    0.0000 C   0  0
    6.6383  -17.5647    0.0000 N   0  0
    8.0685  -16.7319    0.0000 C   0  0
    7.3482  -20.4523    0.0000 O   0  0
    8.7780  -18.8008    0.0000 C   0  0
    9.4996  -20.0434    0.0000 C   0  0
    7.3544  -16.3192    0.0000 C   0  0
    8.0646  -20.0432    0.0000 C   0  0
   10.2112  -18.7948    0.0000 O   0  0
    7.3540  -17.9762    0.0000 C   0  0
   10.9277  -19.2079    0.0000 C   0  0
    7.1805  -15.5107    0.0000 N   0  0
    6.6395  -16.7356    0.0000 N   0  0
    6.3581  -15.4292    0.0000 N   0  0
    8.7791  -20.4545    0.0000 C   0  0
    5.2197  -16.3600    0.0000 C   0  0
    4.6065  -15.8111    0.0000 N   0  0
    3.8950  -16.2247    0.0000 N   0  0
    4.0684  -17.0293    0.0000 C   0  0
    4.8872  -17.1128    0.0000 C   0  0
    3.1421  -15.8922    0.0000 C   0  0
 12 17  2  0
  6 13  2  0
 14 16  1  0
  7 15  2  0
  2  6  1  0
 20 11  2  0
 13  9  1  0
 11  5  1  0
  4  8  2  0
 13 20  1  0
  8 12  1  0
 15  2  1  0
 15  4  1  0
 17 19  1  0
  9  3  1  0
 18 12  1  0
  5 10  2  0
 10  6  1  0
  1 18  1  0
 18  7  1  0
  5 14  1  0
 19  1  2  0
 21 22  2  0
 22 23  1  0
 23 24  1  0
 24 25  2  0
 25 21  1  0
  1 21  1  0
 23 26  1  0
M  END
> <ChEMBL ID>
CHEMBL3326127

> <Compound name>


> <Dataset>
Training

> <Observed>
Moderate

> <Predicted>
Moderate

$$$$
CHEMBL3326128
  SciTegic02271514582D

 26 29  0  0  0  0            999 V2000
    6.0254  -16.1846    0.0000 C   0  0
    7.3538  -18.8028    0.0000 S   0  0
    6.6340  -20.0390    0.0000 C   0  0
    8.0714  -17.5642    0.0000 C   0  0
    9.4971  -19.2126    0.0000 C   0  0
    8.0690  -19.2184    0.0000 C   0  0
    6.6383  -17.5647    0.0000 N   0  0
    8.0685  -16.7319    0.0000 C   0  0
    7.3482  -20.4523    0.0000 O   0  0
    8.7780  -18.8008    0.0000 C   0  0
    9.4996  -20.0434    0.0000 C   0  0
    7.3544  -16.3192    0.0000 C   0  0
    8.0646  -20.0432    0.0000 C   0  0
   10.2112  -18.7948    0.0000 O   0  0
    7.3540  -17.9762    0.0000 C   0  0
   10.9277  -19.2079    0.0000 C   0  0
    7.1805  -15.5107    0.0000 N   0  0
    6.6395  -16.7356    0.0000 N   0  0
    6.3581  -15.4292    0.0000 N   0  0
    8.7791  -20.4545    0.0000 C   0  0
    5.2197  -16.3600    0.0000 C   0  0
    4.6065  -15.8111    0.0000 C   0  0
    3.8950  -16.2247    0.0000 N   0  0
    4.0684  -17.0293    0.0000 N   0  0
    4.8872  -17.1128    0.0000 C   0  0
    3.1421  -15.8922    0.0000 C   0  0
 12 17  2  0
  6 13  2  0
 14 16  1  0
  7 15  2  0
  2  6  1  0
 20 11  2  0
 13  9  1  0
 11  5  1  0
  4  8  2  0
 13 20  1  0
  8 12  1  0
 15  2  1  0
 15  4  1  0
 17 19  1  0
  9  3  1  0
 18 12  1  0
  5 10  2  0
 10  6  1  0
  1 18  1  0
 18  7  1  0
  5 14  1  0
 19  1  2  0
 21 22  2  0
 22 23  1  0
 23 24  1  0
 24 25  2  0
 25 21  1  0
  1 21  1  0
 23 26  1  0
M  END
> <ChEMBL ID>
CHEMBL3326128

> <Compound name>


> <Dataset>
Training

> <Observed>
Moderate

> <Predicted>
Moderate

$$$$
CHEMBL3326129
  SciTegic02271514582D

 27 30  0  0  0  0            999 V2000
    6.0266  -16.1879    0.0000 C   0  0
    7.3553  -18.8066    0.0000 S   0  0
    6.6354  -20.0431    0.0000 C   0  0
    8.0730  -17.5677    0.0000 C   0  0
    9.4990  -19.2165    0.0000 C   0  0
    8.0707  -19.2223    0.0000 C   0  0
    6.6397  -17.5682    0.0000 N   0  0
    8.0702  -16.7353    0.0000 C   0  0
    7.3496  -20.4565    0.0000 O   0  0
    8.7798  -18.8046    0.0000 C   0  0
    9.5016  -20.0475    0.0000 C   0  0
    7.3559  -16.3225    0.0000 C   0  0
    8.0662  -20.0473    0.0000 C   0  0
   10.2132  -18.7986    0.0000 O   0  0
    7.3555  -17.9798    0.0000 C   0  0
   10.9299  -19.2117    0.0000 C   0  0
    7.1819  -15.5138    0.0000 N   0  0
    6.6408  -16.7390    0.0000 N   0  0
    6.3594  -15.4323    0.0000 N   0  0
    8.7808  -20.4587    0.0000 C   0  0
    5.2208  -16.3633    0.0000 C   0  0
    4.6074  -15.8143    0.0000 C   0  0
    3.8958  -16.2280    0.0000 N   0  0
    4.0692  -17.0327    0.0000 N   0  0
    4.8882  -17.1162    0.0000 C   0  0
    3.1427  -15.8954    0.0000 C   0  0
    5.3019  -17.8279    0.0000 C   0  0
 12 17  2  0
  6 13  2  0
 14 16  1  0
  7 15  2  0
  2  6  1  0
 20 11  2  0
 13  9  1  0
 11  5  1  0
  4  8  2  0
 13 20  1  0
  8 12  1  0
 15  2  1  0
 15  4  1  0
 17 19  1  0
  9  3  1  0
 18 12  1  0
  5 10  2  0
 10  6  1  0
  1 18  1  0
 18  7  1  0
  5 14  1  0
 19  1  2  0
 21 22  2  0
 22 23  1  0
 23 24  1  0
 24 25  2  0
 25 21  1  0
  1 21  1  0
 23 26  1  0
 25 27  1  0
M  END
> <ChEMBL ID>
CHEMBL3326129

> <Compound name>


> <Dataset>
Training

> <Observed>
Moderate

> <Predicted>
Moderate

$$$$
CHEMBL3326131
  SciTegic02271514582D

 24 27  0  0  0  0            999 V2000
    7.7703   -1.2953    0.0000 C   0  0
    9.9136   -4.1894    0.0000 C   0  0
    8.4846   -1.7081    0.0000 C   0  0
    7.7700   -2.9528    0.0000 C   0  0
    8.4808   -5.0202    0.0000 C   0  0
    6.7738   -0.4051    0.0000 N   0  0
    9.1953   -5.4317    0.0000 C   0  0
    9.9161   -5.0204    0.0000 C   0  0
    7.7698   -3.7796    0.0000 S   0  0
    7.5965   -0.4866    0.0000 N   0  0
    9.1943   -3.7776    0.0000 C   0  0
    7.0541   -2.5411    0.0000 N   0  0
    7.0554   -1.7119    0.0000 N   0  0
    6.4412   -1.1607    0.0000 C   0  0
    8.4874   -2.5406    0.0000 C   0  0
    8.4852   -4.1952    0.0000 C   0  0
    5.6365   -1.3343    0.0000 C   0  0
    5.0871   -0.7252    0.0000 C   0  0
    4.2831   -0.8982    0.0000 C   0  0
    4.0303   -1.6825    0.0000 C   0  0
    4.5878   -2.2940    0.0000 C   0  0
    5.3897   -2.1178    0.0000 C   0  0
    9.1937   -6.2549    0.0000 O   0  0
    8.4800   -6.6651    0.0000 C   0  0
  6 14  2  0
 13  1  1  0
 10  6  1  0
  5  7  1  0
  1 10  2  0
  2 11  2  0
 13 12  1  0
 15  3  2  0
  9 16  1  0
  4 15  1  0
  8  2  1  0
 11 16  1  0
  3  1  1  0
 12  4  2  0
  4  9  1  0
 14 13  1  0
 16  5  2  0
  7  8  2  0
 14 17  1  0
 17 18  2  0
 18 19  1  0
 19 20  2  0
 20 21  1  0
 21 22  2  0
 22 17  1  0
  7 23  1  0
 23 24  1  0
M  END
> <ChEMBL ID>
CHEMBL3326131

> <Compound name>


> <Dataset>
Training

> <Observed>
Moderate

> <Predicted>
Moderate

$$$$
CHEMBL3326132
  SciTegic02271514582D

 26 29  0  0  0  0            999 V2000
   13.8086   -1.4101    0.0000 C   0  0
   15.9495   -4.3011    0.0000 C   0  0
   14.5221   -1.8226    0.0000 C   0  0
   13.8083   -3.0658    0.0000 C   0  0
   14.5182   -5.1311    0.0000 C   0  0
   12.8131   -0.5209    0.0000 N   0  0
   15.2320   -5.5421    0.0000 C   0  0
   15.9519   -5.1313    0.0000 C   0  0
   13.8081   -3.8917    0.0000 S   0  0
   13.6349   -0.6024    0.0000 N   0  0
   15.2310   -3.8897    0.0000 C   0  0
   13.0932   -2.6546    0.0000 N   0  0
   13.0944   -1.8262    0.0000 N   0  0
   12.4809   -1.2758    0.0000 C   0  0
   14.5249   -2.6541    0.0000 C   0  0
   14.5227   -4.3070    0.0000 C   0  0
   11.6770   -1.4492    0.0000 C   0  0
   15.2326   -6.3672    0.0000 C   0  0
   15.2310   -7.1895    0.0000 N   0  0
   15.2259   -3.0674    0.0000 O   0  0
   15.9354   -2.6519    0.0000 C   0  0
   11.0607   -0.9033    0.0000 C   0  0
   10.3498   -1.3165    0.0000 N   0  0
   10.5231   -2.1204    0.0000 N   0  0
   11.3411   -2.2037    0.0000 C   0  0
    9.9748   -2.7331    0.0000 C   0  0
  6 14  2  0
 13  1  1  0
 10  6  1  0
  5  7  1  0
  1 10  2  0
  2 11  2  0
 13 12  1  0
 15  3  2  0
  9 16  1  0
  4 15  1  0
  8  2  1  0
 11 16  1  0
  3  1  1  0
 12  4  2  0
  4  9  1  0
 14 13  1  0
 16  5  2  0
  7  8  2  0
 14 17  1  0
 18 19  3  0
  7 18  1  0
 11 20  1  0
 20 21  1  0
 17 22  1  0
 22 23  2  0
 23 24  1  0
 24 25  1  0
 25 17  2  0
 24 26  1  0
M  END
> <ChEMBL ID>
CHEMBL3326132

> <Compound name>


> <Dataset>
Training

> <Observed>
Moderate

> <Predicted>
Moderate

$$$$
CHEMBL3326134
  SciTegic02271514582D

 24 27  0  0  0  0            999 V2000
    3.8203   -8.7473    0.0000 C   0  0
    5.9609  -11.6378    0.0000 C   0  0
    4.5337   -9.1596    0.0000 C   0  0
    3.8200  -10.4026    0.0000 C   0  0
    4.5298  -12.4677    0.0000 C   0  0
    2.8249   -7.8581    0.0000 N   0  0
    5.2435  -12.8786    0.0000 C   0  0
    5.9633  -12.4679    0.0000 C   0  0
    3.8197  -11.2284    0.0000 S   0  0
    3.6466   -7.9396    0.0000 N   0  0
    5.2425  -11.2264    0.0000 C   0  0
    3.1049   -9.9916    0.0000 N   0  0
    3.1061   -9.1632    0.0000 N   0  0
    2.4927   -8.6129    0.0000 C   0  0
    4.5365   -9.9910    0.0000 C   0  0
    4.5343  -11.6437    0.0000 C   0  0
    1.6890   -8.7862    0.0000 C   0  0
    5.2441  -13.7036    0.0000 Cl  0  0
    1.0727   -8.2404    0.0000 C   0  0
    0.3619   -8.6536    0.0000 N   0  0
    0.5352   -9.4574    0.0000 N   0  0
    1.3532   -9.5407    0.0000 C   0  0
   -0.0202  -10.0700    0.0000 C   0  0
    5.2373  -10.4044    0.0000 Cl  0  0
  6 14  2  0
 13  1  1  0
 10  6  1  0
  5  7  1  0
  1 10  2  0
  2 11  2  0
 13 12  1  0
 15  3  2  0
  9 16  1  0
  4 15  1  0
  8  2  1  0
 11 16  1  0
  3  1  1  0
 12  4  2  0
  4  9  1  0
 14 13  1  0
 16  5  2  0
  7  8  2  0
 14 17  1  0
  7 18  1  0
 17 19  1  0
 19 20  2  0
 20 21  1  0
 21 22  1  0
 22 17  2  0
 21 23  1  0
 11 24  1  0
M  END
> <ChEMBL ID>
CHEMBL3326134

> <Compound name>


> <Dataset>
Training

> <Observed>
Moderate

> <Predicted>
Moderate

$$$$
CHEMBL3326136
  SciTegic02271514582D

 26 29  0  0  0  0            999 V2000
    6.2069   -8.4666    0.0000 C   0  0
    8.3501  -11.3606    0.0000 N   0  0
    6.9212   -8.8794    0.0000 C   0  0
    6.2066  -10.1240    0.0000 C   0  0
    6.9173  -12.1914    0.0000 C   0  0
    5.2104   -7.5764    0.0000 N   0  0
    7.6318  -12.6029    0.0000 C   0  0
    8.3525  -12.1916    0.0000 N   0  0
    6.2064  -10.9507    0.0000 S   0  0
    6.0331   -7.6580    0.0000 N   0  0
    7.6308  -10.9487    0.0000 C   0  0
    5.4907   -9.7124    0.0000 N   0  0
    5.4919   -8.8831    0.0000 N   0  0
    4.8778   -8.3321    0.0000 C   0  0
    6.9240   -9.7119    0.0000 C   0  0
    6.9218  -11.3664    0.0000 C   0  0
    4.0732   -8.5056    0.0000 C   0  0
    7.6257  -10.1256    0.0000 O   0  0
    8.3360   -9.7097    0.0000 C   0  0
    3.4561   -7.9592    0.0000 C   0  0
    2.7445   -8.3729    0.0000 N   0  0
    2.9180   -9.1776    0.0000 N   0  0
    3.7369   -9.2610    0.0000 C   0  0
    2.3691   -9.7909    0.0000 C   0  0
    7.6302  -13.4260    0.0000 O   0  0
    6.9165  -13.8362    0.0000 C   0  0
  6 14  2  0
 13  1  1  0
 10  6  1  0
  5  7  1  0
  1 10  2  0
  2 11  2  0
 13 12  1  0
 15  3  2  0
  9 16  1  0
  4 15  1  0
  8  2  1  0
 11 16  1  0
  3  1  1  0
 12  4  2  0
  4  9  1  0
 14 13  1  0
 16  5  2  0
  7  8  2  0
 14 17  1  0
 11 18  1  0
 18 19  1  0
 17 20  1  0
 20 21  2  0
 21 22  1  0
 22 23  1  0
 23 17  2  0
 22 24  1  0
  7 25  1  0
 25 26  1  0
M  END
> <ChEMBL ID>
CHEMBL3326136

> <Compound name>


> <Dataset>
Training

> <Observed>
Stable

> <Predicted>
Stable

$$$$
CHEMBL3326137
  SciTegic02271514582D

 26 29  0  0  0  0            999 V2000
    3.3801   -2.2266    0.0000 C   0  0
    5.5234   -5.1206    0.0000 C   0  0
    4.0944   -2.6394    0.0000 C   0  0
    3.3798   -3.8841    0.0000 C   0  0
    4.0905   -5.9515    0.0000 C   0  0
    2.3835   -1.3364    0.0000 N   0  0
    4.8051   -6.3630    0.0000 C   0  0
    5.5258   -5.9517    0.0000 C   0  0
    3.3796   -4.7109    0.0000 O   0  0
    3.2062   -1.4179    0.0000 N   0  0
    4.8040   -4.7088    0.0000 C   0  0
    2.6639   -3.4724    0.0000 N   0  0
    2.6651   -2.6431    0.0000 N   0  0
    2.0509   -2.0920    0.0000 C   0  0
    4.0972   -3.4719    0.0000 C   0  0
    4.0950   -5.1265    0.0000 C   0  0
    6.2349   -4.7067    0.0000 O   0  0
    6.9492   -5.1159    0.0000 C   0  0
    3.3767   -6.3616    0.0000 O   0  0
    3.3750   -7.1848    0.0000 C   0  0
    1.2461   -2.2710    0.0000 C   0  0
    0.6937   -1.6593    0.0000 C   0  0
   -0.1103   -1.8322    0.0000 C   0  0
   -0.3630   -2.6166    0.0000 C   0  0
    0.1944   -3.2281    0.0000 C   0  0
    0.9963   -3.0519    0.0000 C   0  0
  6 14  2  0
 13  1  1  0
 10  6  1  0
  5  7  1  0
  1 10  2  0
  2 11  2  0
 13 12  1  0
 15  3  2  0
  9 16  1  0
  4 15  1  0
  8  2  1  0
 11 16  1  0
  3  1  1  0
 12  4  2  0
  4  9  1  0
 14 13  1  0
 16  5  2  0
  7  8  2  0
  2 17  1  0
 17 18  1  0
  5 19  1  0
 19 20  1  0
 21 22  2  0
 22 23  1  0
 23 24  2  0
 24 25  1  0
 25 26  2  0
 26 21  1  0
 14 21  1  0
M  END
> <ChEMBL ID>
CHEMBL3326137

> <Compound name>


> <Dataset>
Training

> <Observed>
Moderate

> <Predicted>
Moderate

$$$$
CHEMBL3326909
  SciTegic02271514582D

 30 33  0  0  0  0            999 V2000
    7.2144   -3.8259    0.0000 C   0  0
    7.6271   -4.5358    0.0000 C   0  0
    8.0355   -3.8235    0.0000 C   0  0
    4.8167   -8.6349    0.0000 C   0  0
    5.5249   -8.2241    0.0000 C   0  0
    5.5202   -7.4020    0.0000 C   0  0
    4.8111   -6.9986    0.0000 C   0  0
    4.8068   -6.1815    0.0000 N   0  0
    5.5123   -5.7691    0.0000 C   0  0
    5.5080   -4.9519    0.0000 O   0  0
    6.2222   -6.1739    0.0000 N   0  0
    6.9277   -5.7616    0.0000 C   0  0  2  0  0  0
    8.3395   -4.9443    0.0000 O   0  0
    6.9202   -4.9478    0.0000 C   0  0
    8.3397   -5.7619    0.0000 C   0  0
    7.6365   -6.1666    0.0000 C   0  0
    7.6365   -6.9761    0.0000 C   0  0
    8.3389   -7.3817    0.0000 C   0  0
    9.0427   -6.9720    0.0000 C   0  0
    9.0393   -6.1639    0.0000 C   0  0
    4.1053   -8.2304    0.0000 C   0  0
    4.1115   -7.4052    0.0000 C   0  0
    3.4039   -6.9896    0.0000 C   0  0
    2.6856   -7.3946    0.0000 C   0  0
    2.6794   -8.2197    0.0000 N   0  0
    3.3915   -8.6400    0.0000 C   0  0
    1.9815   -6.9797    0.0000 C   0  0
    8.8527   -3.8210    0.0000 F   0  0
    6.3972   -3.8284    0.0000 F   0  0
    9.7457   -5.7531    0.0000 F   0  0
  2  1  1  0
  3  2  1  0
 21  4  1  0
  4  5  2  0
  5  6  1  0
  6  7  2  0
  7 22  1  0
  7  8  1  0
  8  9  1  0
  9 10  2  0
  9 11  1  0
 12 11  1  6
 12 16  1  0
 12 14  1  0
 15 13  1  0
 13  2  1  0
  2 14  1  0
 15 16  2  0
 16 17  1  0
 17 18  2  0
 18 19  1  0
 19 20  2  0
 20 15  1  0
 21 22  2  0
 21 26  1  0
 22 23  1  0
 23 24  2  0
 24 25  1  0
 25 26  2  0
 24 27  1  0
  3 28  1  0
  1 29  1  0
 20 30  1  0
M  END
> <ChEMBL ID>
CHEMBL3326909

> <Compound name>


> <Dataset>
Test

> <Observed>
Moderate

> <Predicted>
Moderate

$$$$
CHEMBL3326133
  SciTegic02271514582D

 25 28  0  0  0  0            999 V2000
    8.8328   -0.7830    0.0000 C   0  0
   10.9737   -3.6737    0.0000 C   0  0
    9.5462   -1.1954    0.0000 C   0  0
    8.8325   -2.4385    0.0000 C   0  0
    9.5424   -4.5037    0.0000 C   0  0
    7.8374    0.1098    0.0000 N   0  0
   10.2562   -4.9146    0.0000 C   0  0
   10.9761   -4.5039    0.0000 C   0  0
    8.8323   -3.2644    0.0000 S   0  0
    8.6591    0.0252    0.0000 N   0  0
   10.2552   -3.2624    0.0000 C   0  0
    8.1175   -2.0274    0.0000 N   0  0
    8.1187   -1.1990    0.0000 N   0  0
    7.5051   -0.6487    0.0000 C   0  0
    9.5491   -2.0268    0.0000 C   0  0
    9.5468   -3.6797    0.0000 C   0  0
    6.7014   -0.8220    0.0000 C   0  0
   10.2568   -5.7398    0.0000 Cl  0  0
   10.2500   -2.4402    0.0000 O   0  0
   10.9595   -2.0246    0.0000 C   0  0
    6.0850   -0.2762    0.0000 C   0  0
    5.3742   -0.6894    0.0000 N   0  0
    5.5476   -1.4932    0.0000 N   0  0
    6.3655   -1.5766    0.0000 C   0  0
    4.9992   -2.1059    0.0000 C   0  0
  6 14  2  0
 13  1  1  0
 10  6  1  0
  5  7  1  0
  1 10  2  0
  2 11  2  0
 13 12  1  0
 15  3  2  0
  9 16  1  0
  4 15  1  0
  8  2  1  0
 11 16  1  0
  3  1  1  0
 12  4  2  0
  4  9  1  0
 14 13  1  0
 16  5  2  0
  7  8  2  0
 14 17  1  0
  7 18  1  0
 11 19  1  0
 19 20  1  0
 17 21  1  0
 21 22  2  0
 22 23  1  0
 23 24  1  0
 24 17  2  0
 23 25  1  0
M  END
> <ChEMBL ID>
CHEMBL3326133

> <Compound name>
ENTOSPLETINIB

> <Dataset>
Training

> <Observed>
Moderate

> <Predicted>
Moderate

$$$$
CHEMBL3326143
  SciTegic02271514582D

 27 30  0  0  0  0            999 V2000
    9.7523  -18.4777    0.0000 N   0  0
    9.7565  -15.9942    0.0000 C   0  0
   11.8995  -18.8879    0.0000 C   0  0
   10.4706  -16.4070    0.0000 C   0  0
    9.7561  -17.6514    0.0000 C   0  0
   10.4668  -19.7186    0.0000 C   0  0
    8.7601  -15.1040    0.0000 N   0  0
   11.1813  -20.1301    0.0000 C   0  0
   11.9019  -19.7189    0.0000 C   0  0
    9.5825  -15.1856    0.0000 N   0  0
   11.1802  -18.4761    0.0000 C   0  0
    9.0404  -17.2398    0.0000 N   0  0
    9.0416  -16.4106    0.0000 N   0  0
    8.4274  -15.8596    0.0000 C   0  0
   10.4734  -17.2393    0.0000 C   0  0
   10.4712  -18.8937    0.0000 C   0  0
    7.6228  -16.0332    0.0000 C   0  0
    7.0058  -15.4868    0.0000 C   0  0
    6.2942  -15.9004    0.0000 N   0  0
    6.4679  -16.7051    0.0000 N   0  0
    7.2866  -16.7885    0.0000 C   0  0
   12.6109  -18.4740    0.0000 O   0  0
   13.3251  -18.8832    0.0000 C   0  0
    9.7531  -20.1287    0.0000 O   0  0
    9.7514  -20.9518    0.0000 C   0  0
    5.9189  -17.3184    0.0000 C   0  0
    9.0383  -18.8872    0.0000 C   0  0
  7 14  2  0
 13  2  1  0
 10  7  1  0
  6  8  1  0
  2 10  2  0
  3 11  2  0
 13 12  1  0
 15  4  2  0
  1 16  1  0
  5 15  1  0
  9  3  1  0
 11 16  1  0
  4  2  1  0
 12  5  2  0
  5  1  1  0
 14 13  1  0
 16  6  2  0
  8  9  2  0
 14 17  1  0
 17 18  1  0
 18 19  2  0
 19 20  1  0
 20 21  1  0
 21 17  2  0
  3 22  1  0
 22 23  1  0
  6 24  1  0
 24 25  1  0
 20 26  1  0
  1 27  1  0
M  END
> <ChEMBL ID>
CHEMBL3326143

> <Compound name>


> <Dataset>
Training

> <Observed>
Stable

> <Predicted>
Stable

$$$$
CHEMBL3326139
  SciTegic02271514582D

 26 29  0  0  0  0            999 V2000
    3.7709   -8.9461    0.0000 C   0  0
    5.9095  -11.8338    0.0000 C   0  0
    4.4836   -9.3581    0.0000 C   0  0
    3.7706  -10.6000    0.0000 C   0  0
    4.4797  -12.6630    0.0000 C   0  0
    2.7765   -8.0579    0.0000 N   0  0
    5.1927  -13.0735    0.0000 C   0  0
    5.9119  -12.6632    0.0000 C   0  0
    3.7704  -11.4250    0.0000 C   0  0
    3.5974   -8.1393    0.0000 N   0  0
    5.1917  -11.4230    0.0000 C   0  0
    3.0563  -10.1892    0.0000 N   0  0
    3.0575   -9.3618    0.0000 N   0  0
    2.4446   -8.8119    0.0000 C   0  0
    4.4864  -10.1887    0.0000 C   0  0
    4.4842  -11.8398    0.0000 C   0  0
    1.6418   -8.9850    0.0000 C   0  0
    1.0260   -8.4398    0.0000 C   0  0
    0.3159   -8.8527    0.0000 N   0  0
    0.4891   -9.6556    0.0000 N   0  0
    1.3062   -9.7389    0.0000 C   0  0
    6.6195  -11.4208    0.0000 O   0  0
    7.3321  -11.8292    0.0000 C   0  0
    3.7676  -13.0721    0.0000 O   0  0
    3.7658  -13.8935    0.0000 C   0  0
   -0.0658  -10.2677    0.0000 C   0  0
  6 14  2  0
 13  1  1  0
 10  6  1  0
  5  7  1  0
  1 10  2  0
  2 11  2  0
 13 12  1  0
 15  3  2  0
  9 16  1  0
  4 15  1  0
  8  2  1  0
 11 16  1  0
  3  1  1  0
 12  4  2  0
  4  9  1  0
 14 13  1  0
 16  5  2  0
  7  8  2  0
 14 17  1  0
 17 18  1  0
 18 19  2  0
 19 20  1  0
 20 21  1  0
 21 17  2  0
  2 22  1  0
 22 23  1  0
  5 24  1  0
 24 25  1  0
 20 26  1  0
M  END
> <ChEMBL ID>
CHEMBL3326139

> <Compound name>


> <Dataset>
Test

> <Observed>
Stable

> <Predicted>
Moderate

$$$$
CHEMBL3326144
  SciTegic02271514582D

 27 30  0  0  0  0            999 V2000
    3.7417   -4.5441    0.0000 S   0  0
    3.7459   -2.0603    0.0000 C   0  0
    5.8891   -4.9543    0.0000 C   0  0
    4.4602   -2.4730    0.0000 C   0  0
    3.7456   -3.7177    0.0000 C   0  0
    4.4562   -5.7852    0.0000 C   0  0
    2.7494   -1.1701    0.0000 N   0  0
    5.1708   -6.1966    0.0000 C   0  0
    5.8916   -5.7854    0.0000 C   0  0
    3.5720   -1.2516    0.0000 N   0  0
    5.1698   -4.5425    0.0000 C   0  0
    3.0297   -3.3060    0.0000 N   0  0
    3.0309   -2.4768    0.0000 N   0  0
    2.4167   -1.9257    0.0000 C   0  0
    4.4630   -3.3055    0.0000 C   0  0
    4.4608   -4.9602    0.0000 C   0  0
    1.6120   -2.0992    0.0000 C   0  0
    0.9950   -1.5528    0.0000 C   0  0
    0.2834   -1.9665    0.0000 N   0  0
    0.4569   -2.7712    0.0000 N   0  0
    1.2758   -2.8547    0.0000 C   0  0
    6.6006   -4.5404    0.0000 O   0  0
    7.3149   -4.9496    0.0000 C   0  0
    3.7425   -6.1952    0.0000 O   0  0
    3.7407   -7.0183    0.0000 C   0  0
   -0.0992   -3.3847    0.0000 C   0  0
    5.1761   -3.7167    0.0000 C   0  0
  7 14  2  0
 13  2  1  0
 10  7  1  0
  6  8  1  0
  2 10  2  0
  3 11  2  0
 13 12  1  0
 15  4  2  0
  1 16  1  0
  5 15  1  0
  9  3  1  0
 11 16  1  0
  4  2  1  0
 12  5  2  0
  5  1  1  0
 14 13  1  0
 16  6  2  0
  8  9  2  0
 14 17  1  0
 17 18  1  0
 18 19  2  0
 19 20  1  0
 20 21  1  0
 21 17  2  0
  3 22  1  0
 22 23  1  0
  6 24  1  0
 24 25  1  0
 20 26  1  0
 15 27  1  0
M  END
> <ChEMBL ID>
CHEMBL3326144

> <Compound name>


> <Dataset>
Training

> <Observed>
Moderate

> <Predicted>
Moderate

$$$$
CHEMBL3326140
  SciTegic02271514582D

 27 30  0  0  0  0            999 V2000
   10.9928   -8.9444    0.0000 C   0  0
   13.1331  -11.8342    0.0000 C   0  0
   11.7061   -9.3566    0.0000 C   0  0
   10.9925  -10.5993    0.0000 C   0  0
   11.7022  -12.6638    0.0000 C   0  0
    9.9977   -8.0554    0.0000 N   0  0
   12.4158  -13.0747    0.0000 C   0  0
   13.1355  -12.6640    0.0000 C   0  0
   10.9923  -11.4250    0.0000 C   0  0
   10.8192   -8.1369    0.0000 N   0  0
   12.4147  -11.4229    0.0000 C   0  0
   10.2778  -10.1883    0.0000 N   0  0
   10.2790   -9.3602    0.0000 N   0  0
    9.6656   -8.8100    0.0000 C   0  0
   11.7089  -10.1878    0.0000 C   0  0
   11.7067  -11.8400    0.0000 C   0  0
    8.8621   -8.9833    0.0000 C   0  0
    8.2459   -8.4377    0.0000 C   0  0
    7.5353   -8.8508    0.0000 N   0  0
    7.7087   -9.6543    0.0000 N   0  0
    8.5264   -9.7376    0.0000 C   0  0
   13.8435  -11.4209    0.0000 O   0  0
   14.5567  -11.8295    0.0000 C   0  0
   10.9895  -13.0733    0.0000 O   0  0
   10.9878  -13.8953    0.0000 C   0  0
    7.1605  -10.2668    0.0000 C   0  0
   10.2799  -11.8349    0.0000 O   0  0
  6 14  2  0
 13  1  1  0
 10  6  1  0
  5  7  1  0
  1 10  2  0
  2 11  2  0
 13 12  1  0
 15  3  2  0
  9 16  1  0
  4 15  1  0
  8  2  1  0
 11 16  1  0
  3  1  1  0
 12  4  2  0
  4  9  1  0
 14 13  1  0
 16  5  2  0
  7  8  2  0
 14 17  1  0
 17 18  1  0
 18 19  2  0
 19 20  1  0
 20 21  1  0
 21 17  2  0
  2 22  1  0
 22 23  1  0
  5 24  1  0
 24 25  1  0
 20 26  1  0
  9 27  1  0
M  END
> <ChEMBL ID>
CHEMBL3326140

> <Compound name>


> <Dataset>
Training

> <Observed>
Stable

> <Predicted>
Stable

$$$$
CHEMBL3326145
  SciTegic02271514582D

 27 30  0  0  0  0            999 V2000
   10.8259   -4.4734    0.0000 S   0  0
   10.8301   -1.9895    0.0000 C   0  0
   12.9734   -4.8835    0.0000 C   0  0
   11.5443   -2.4024    0.0000 C   0  0
   10.8298   -3.6470    0.0000 C   0  0
   11.5405   -5.7145    0.0000 C   0  0
    9.8336   -1.0994    0.0000 N   0  0
   12.2550   -6.1259    0.0000 C   0  0
   12.9758   -5.7147    0.0000 C   0  0
   10.6562   -1.1810    0.0000 N   0  0
   12.2540   -4.4718    0.0000 C   0  0
   10.1139   -3.2354    0.0000 N   0  0
   10.1151   -2.4061    0.0000 N   0  0
    9.5010   -1.8551    0.0000 C   0  0
   11.5472   -3.2348    0.0000 C   0  0
   11.5450   -4.8895    0.0000 C   0  0
    8.6962   -2.0286    0.0000 C   0  0
    8.0792   -1.4821    0.0000 C   0  0
    7.3676   -1.8959    0.0000 N   0  0
    7.5411   -2.7005    0.0000 N   0  0
    8.3600   -2.7840    0.0000 C   0  0
   13.6848   -4.4696    0.0000 O   0  0
   14.3991   -4.8789    0.0000 C   0  0
   10.8267   -6.1246    0.0000 O   0  0
   10.8250   -6.9477    0.0000 C   0  0
    6.9921   -3.3140    0.0000 C   0  0
   12.2567   -1.9897    0.0000 C   0  0
  7 14  2  0
 13  2  1  0
 10  7  1  0
  6  8  1  0
  2 10  2  0
  3 11  2  0
 13 12  1  0
 15  4  2  0
  1 16  1  0
  5 15  1  0
  9  3  1  0
 11 16  1  0
  4  2  1  0
 12  5  2  0
  5  1  1  0
 14 13  1  0
 16  6  2  0
  8  9  2  0
 14 17  1  0
 17 18  1  0
 18 19  2  0
 19 20  1  0
 20 21  1  0
 21 17  2  0
  3 22  1  0
 22 23  1  0
  6 24  1  0
 24 25  1  0
 20 26  1  0
  4 27  1  0
M  END
> <ChEMBL ID>
CHEMBL3326145

> <Compound name>


> <Dataset>
Training

> <Observed>
Moderate

> <Predicted>
Moderate

$$$$
CHEMBL3326141
  SciTegic02271514582D

 27 30  0  0  0  0            999 V2000
   18.8996   -8.6323    0.0000 C   0  0
   21.0396  -11.5218    0.0000 C   0  0
   19.6128   -9.0445    0.0000 C   0  0
   18.8993  -10.2872    0.0000 C   0  0
   19.6090  -12.3515    0.0000 C   0  0
   17.9046   -7.7435    0.0000 N   0  0
   20.3224  -12.7623    0.0000 C   0  0
   21.0420  -12.3517    0.0000 C   0  0
   18.8991  -11.1127    0.0000 C   0  0
   18.7260   -7.8250    0.0000 N   0  0
   20.3214  -11.1107    0.0000 C   0  0
   18.1845   -9.8761    0.0000 N   0  0
   18.1857   -9.0482    0.0000 N   0  0
   17.5725   -8.4980    0.0000 C   0  0
   19.6156   -9.8756    0.0000 C   0  0
   19.6134  -11.5278    0.0000 C   0  0
   16.7691   -8.6712    0.0000 C   0  0
   16.1530   -8.1256    0.0000 C   0  0
   15.4424   -8.5387    0.0000 N   0  0
   15.6157   -9.3421    0.0000 N   0  0
   16.4334   -9.4255    0.0000 C   0  0
   21.7501  -11.1086    0.0000 O   0  0
   22.4632  -11.5172    0.0000 C   0  0
   18.8963  -12.7609    0.0000 O   0  0
   18.8945  -13.5829    0.0000 C   0  0
   15.0677   -9.9547    0.0000 C   0  0
   18.1867  -11.5225    0.0000 O   0  0
  6 14  2  0
 13  1  1  0
 10  6  1  0
  5  7  1  0
  1 10  2  0
  2 11  2  0
 13 12  1  0
 15  3  2  0
  9 16  1  0
  4 15  1  0
  8  2  1  0
 11 16  1  0
  3  1  1  0
 12  4  2  0
  4  9  1  0
 14 13  1  0
 16  5  2  0
  7  8  2  0
 14 17  1  0
 17 18  1  0
 18 19  2  0
 19 20  1  0
 20 21  1  0
 21 17  2  0
  2 22  1  0
 22 23  1  0
  5 24  1  0
 24 25  1  0
 20 26  1  0
  9 27  2  0
M  END
> <ChEMBL ID>
CHEMBL3326141

> <Compound name>


> <Dataset>
Training

> <Observed>
Moderate

> <Predicted>
Moderate

$$$$
CHEMBL3326142
  SciTegic02271514582D

 28 31  0  0  0  0            999 V2000
    3.0464  -19.1620    0.0000 F   0  0
    3.4614  -18.4524    0.0000 C   0  0
    2.6392  -18.4478    0.0000 F   0  0
    3.4656  -15.9728    0.0000 C   0  0
    5.6052  -18.8619    0.0000 C   0  0
    4.1787  -16.3849    0.0000 C   0  0
    3.4653  -17.6274    0.0000 C   0  0
    4.1747  -19.6914    0.0000 C   0  0
    2.4707  -15.0841    0.0000 N   0  0
    4.8881  -20.1021    0.0000 C   0  0
    5.6076  -19.6916    0.0000 C   0  0
    3.2920  -15.1655    0.0000 N   0  0
    4.8871  -18.4508    0.0000 C   0  0
    2.7506  -17.2164    0.0000 N   0  0
    2.7518  -16.3886    0.0000 N   0  0
    2.1387  -15.8384    0.0000 C   0  0
    4.1815  -17.2159    0.0000 C   0  0
    4.1793  -18.8678    0.0000 C   0  0
    1.3353  -16.0117    0.0000 C   0  0
    0.7194  -15.4662    0.0000 C   0  0
    0.0089  -15.8792    0.0000 N   0  0
    0.1822  -16.6825    0.0000 N   0  0
    0.9997  -16.7659    0.0000 C   0  0
    6.3154  -18.4487    0.0000 O   0  0
    7.0285  -18.8572    0.0000 C   0  0
    3.4622  -20.1007    0.0000 O   0  0
    3.4605  -20.9224    0.0000 C   0  0
   -0.3730  -17.2949    0.0000 C   0  0
  2  1  1  0
  3  2  1  0
  9 16  2  0
 15  4  1  0
 12  9  1  0
  8 10  1  0
  4 12  2  0
  5 13  2  0
 15 14  1  0
 17  6  2  0
  2 18  1  0
  7 17  1  0
 11  5  1  0
 13 18  1  0
  6  4  1  0
 14  7  2  0
  7  2  1  0
 16 15  1  0
 18  8  2  0
 10 11  2  0
 16 19  1  0
 19 20  1  0
 20 21  2  0
 21 22  1  0
 22 23  1  0
 23 19  2  0
  5 24  1  0
 24 25  1  0
  8 26  1  0
 26 27  1  0
 22 28  1  0
M  END
> <ChEMBL ID>
CHEMBL3326142

> <Compound name>


> <Dataset>
Training

> <Observed>
Moderate

> <Predicted>
Moderate

$$$$
CHEMBL3326147
  SciTegic02271514582D

 26 29  0  0  0  0            999 V2000
    6.1447   -4.3582    0.0000 S   0  0
    6.1488   -1.8761    0.0000 C   0  0
    8.2906   -4.7681    0.0000 C   0  0
    6.8626   -2.2886    0.0000 C   0  0
    6.1485   -3.5324    0.0000 C   0  0
    6.8588   -5.5985    0.0000 C   0  0
    5.1530   -0.9865    0.0000 C   0  0
    7.5729   -6.0096    0.0000 C   0  0
    8.2932   -5.5987    0.0000 C   0  0
    5.9751   -1.0679    0.0000 N   0  0
    7.5718   -4.3566    0.0000 C   0  0
    5.4332   -3.1210    0.0000 N   0  0
    5.4344   -2.2923    0.0000 N   0  0
    4.8206   -1.7416    0.0000 C   0  0
    6.8655   -3.1205    0.0000 C   0  0
    6.8632   -4.7741    0.0000 C   0  0
    4.0165   -1.9150    0.0000 C   0  0
    3.3998   -1.3689    0.0000 C   0  0
    2.6886   -1.7823    0.0000 N   0  0
    2.8622   -2.5865    0.0000 N   0  0
    3.6805   -2.6700    0.0000 C   0  0
    9.0017   -4.3545    0.0000 O   0  0
    9.7155   -4.7635    0.0000 C   0  0
    6.1455   -6.0083    0.0000 O   0  0
    6.1438   -6.8308    0.0000 C   0  0
    2.3135   -3.1996    0.0000 C   0  0
  7 14  2  0
 13  2  1  0
 10  7  1  0
  6  8  1  0
  2 10  2  0
  3 11  2  0
 13 12  1  0
 15  4  2  0
  1 16  1  0
  5 15  1  0
  9  3  1  0
 11 16  1  0
  4  2  1  0
 12  5  2  0
  5  1  1  0
 14 13  1  0
 16  6  2  0
  8  9  2  0
 14 17  1  0
 17 18  1  0
 18 19  2  0
 19 20  1  0
 20 21  1  0
 21 17  2  0
  3 22  1  0
 22 23  1  0
  6 24  1  0
 24 25  1  0
 20 26  1  0
M  END
> <ChEMBL ID>
CHEMBL3326147

> <Compound name>


> <Dataset>
Training

> <Observed>
Moderate

> <Predicted>
Moderate

$$$$
CHEMBL3326148
  SciTegic02271514582D

 26 29  0  0  0  0            999 V2000
    4.8687   -4.1707    0.0000 S   0  0
    4.8729   -1.6889    0.0000 N   0  0
    7.0145   -4.5807    0.0000 C   0  0
    5.5866   -2.1014    0.0000 C   0  0
    4.8726   -3.3450    0.0000 C   0  0
    5.5827   -5.4109    0.0000 C   0  0
    3.8771   -0.7994    0.0000 C   0  0
    6.2967   -5.8220    0.0000 C   0  0
    7.0169   -5.4111    0.0000 C   0  0
    4.6992   -0.8809    0.0000 N   0  0
    6.2957   -4.1691    0.0000 C   0  0
    4.1572   -2.9337    0.0000 N   0  0
    4.1584   -2.1050    0.0000 C   0  0
    3.5448   -1.5545    0.0000 C   0  0
    5.5894   -2.9332    0.0000 C   0  0
    5.5872   -4.5865    0.0000 C   0  0
    2.7408   -1.7279    0.0000 C   0  0
    2.1242   -1.1819    0.0000 C   0  0
    1.4131   -1.5952    0.0000 N   0  0
    1.5865   -2.3993    0.0000 N   0  0
    2.4047   -2.4827    0.0000 C   0  0
    7.7255   -4.1671    0.0000 O   0  0
    8.4391   -4.5760    0.0000 C   0  0
    4.8695   -5.8206    0.0000 O   0  0
    4.8677   -6.6432    0.0000 C   0  0
    1.0380   -3.0123    0.0000 C   0  0
  7 14  1  0
 13  2  1  0
 10  7  2  0
  6  8  1  0
  2 10  1  0
  3 11  2  0
 13 12  1  0
 15  4  2  0
  1 16  1  0
  5 15  1  0
  9  3  1  0
 11 16  1  0
  4  2  1  0
 12  5  2  0
  5  1  1  0
 14 13  2  0
 16  6  2  0
  8  9  2  0
 14 17  1  0
 17 18  1  0
 18 19  2  0
 19 20  1  0
 20 21  1  0
 21 17  2  0
  3 22  1  0
 22 23  1  0
  6 24  1  0
 24 25  1  0
 20 26  1  0
M  END
> <ChEMBL ID>
CHEMBL3326148

> <Compound name>


> <Dataset>
Training

> <Observed>
Moderate

> <Predicted>
Moderate

$$$$
CHEMBL3326149
  SciTegic02271514582D

 26 29  0  0  0  0            999 V2000
   12.4136   -3.8225    0.0000 S   0  0
   12.4178   -1.3429    0.0000 C   0  0
   14.5574   -4.2319    0.0000 C   0  0
   13.1309   -1.7551    0.0000 C   0  0
   12.4175   -2.9975    0.0000 C   0  0
   13.1269   -5.0615    0.0000 C   0  0
   11.4230   -0.4542    0.0000 N   0  0
   13.8403   -5.4721    0.0000 C   0  0
   14.5598   -5.0617    0.0000 C   0  0
   12.2442   -0.5357    0.0000 N   0  0
   13.8393   -3.8209    0.0000 C   0  0
   11.7028   -2.5865    0.0000 N   0  0
   11.7040   -1.7587    0.0000 C   0  0
   11.0909   -1.2085    0.0000 N   0  0
   13.1337   -2.5860    0.0000 C   0  0
   13.1315   -4.2379    0.0000 C   0  0
   10.2876   -1.3818    0.0000 C   0  0
    9.6716   -0.8363    0.0000 C   0  0
    8.9612   -1.2493    0.0000 N   0  0
    9.1344   -2.0526    0.0000 N   0  0
    9.9520   -2.1360    0.0000 C   0  0
   15.2678   -3.8187    0.0000 O   0  0
   15.9807   -4.2273    0.0000 C   0  0
   12.4145   -5.4708    0.0000 O   0  0
   12.4127   -6.2926    0.0000 C   0  0
    8.5865   -2.6650    0.0000 C   0  0
  7 14  1  0
 13  2  2  0
 10  7  2  0
  6  8  1  0
  2 10  1  0
  3 11  2  0
 13 12  1  0
 15  4  2  0
  1 16  1  0
  5 15  1  0
  9  3  1  0
 11 16  1  0
  4  2  1  0
 12  5  2  0
  5  1  1  0
 14 13  1  0
 16  6  2  0
  8  9  2  0
 14 17  1  0
 17 18  1  0
 18 19  2  0
 19 20  1  0
 20 21  1  0
 21 17  2  0
  3 22  1  0
 22 23  1  0
  6 24  1  0
 24 25  1  0
 20 26  1  0
M  END
> <ChEMBL ID>
CHEMBL3326149

> <Compound name>


> <Dataset>
Training

> <Observed>
Moderate

> <Predicted>
Moderate

$$$$
CHEMBL3326150
  SciTegic02271514582D

 26 29  0  0  0  0            999 V2000
   18.9130   -3.6647    0.0000 S   0  0
   18.9173   -1.1852    0.0000 C   0  0
   21.0569   -4.0743    0.0000 C   0  0
   19.6302   -1.5973    0.0000 C   0  0
   18.9170   -2.8397    0.0000 C   0  0
   19.6264   -4.9037    0.0000 C   0  0
   17.9224   -0.2966    0.0000 C   0  0
   20.3398   -5.3145    0.0000 C   0  0
   21.0593   -4.9039    0.0000 C   0  0
   18.7436   -0.3779    0.0000 N   0  0
   20.3388   -3.6631    0.0000 C   0  0
   18.2023   -2.4288    0.0000 N   0  0
   18.2035   -1.6010    0.0000 C   0  0
   17.5903   -1.0508    0.0000 N   0  0
   19.6331   -2.4283    0.0000 C   0  0
   19.6308   -4.0801    0.0000 C   0  0
   16.7870   -1.2241    0.0000 C   0  0
   16.1710   -0.6786    0.0000 C   0  0
   15.4606   -1.0916    0.0000 N   0  0
   15.6339   -1.8949    0.0000 N   0  0
   16.4513   -1.9782    0.0000 C   0  0
   21.7671   -3.6611    0.0000 O   0  0
   22.4802   -4.0695    0.0000 C   0  0
   18.9138   -5.3131    0.0000 O   0  0
   18.9121   -6.1348    0.0000 C   0  0
   15.0858   -2.5074    0.0000 C   0  0
  7 14  1  0
 13  2  2  0
 10  7  2  0
  6  8  1  0
  2 10  1  0
  3 11  2  0
 13 12  1  0
 15  4  2  0
  1 16  1  0
  5 15  1  0
  9  3  1  0
 11 16  1  0
  4  2  1  0
 12  5  2  0
  5  1  1  0
 14 13  1  0
 16  6  2  0
  8  9  2  0
 14 17  1  0
 17 18  1  0
 18 19  2  0
 19 20  1  0
 20 21  1  0
 21 17  2  0
  3 22  1  0
 22 23  1  0
  6 24  1  0
 24 25  1  0
 20 26  1  0
M  END
> <ChEMBL ID>
CHEMBL3326150

> <Compound name>


> <Dataset>
Training

> <Observed>
Moderate

> <Predicted>
Moderate

$$$$
CHEMBL3326151
  SciTegic02271514582D

 26 29  0  0  0  0            999 V2000
    2.8456  -11.8684    0.0000 S   0  0
    2.8498   -9.3865    0.0000 C   0  0
    4.9913  -12.2783    0.0000 C   0  0
    3.5635   -9.7991    0.0000 C   0  0
    2.8495  -11.0427    0.0000 C   0  0
    3.5597  -13.1085    0.0000 C   0  0
    1.8540   -8.4971    0.0000 C   0  0
    4.2736  -13.5196    0.0000 C   0  0
    4.9939  -13.1088    0.0000 C   0  0
    2.6760   -8.5786    0.0000 N   0  0
    4.2726  -11.8668    0.0000 C   0  0
    2.1341  -10.6313    0.0000 C   0  0
    2.1354   -9.8027    0.0000 N   0  0
    1.5217   -9.2522    0.0000 C   0  0
    3.5663  -10.6308    0.0000 C   0  0
    3.5641  -12.2842    0.0000 C   0  0
    0.7177   -9.4256    0.0000 C   0  0
    0.1011   -8.8794    0.0000 C   0  0
   -0.6113   -9.2929    0.0000 N   0  0
   -0.4441  -10.0969    0.0000 N   0  0
    0.3817  -10.1804    0.0000 C   0  0
    5.7024  -11.8647    0.0000 O   0  0
    6.4160  -12.2736    0.0000 C   0  0
    2.8464  -13.5183    0.0000 O   0  0
    2.8446  -14.3408    0.0000 C   0  0
   -0.9923  -10.7099    0.0000 C   0  0
  7 14  2  0
 13  2  1  0
 10  7  1  0
  6  8  1  0
  2 10  2  0
  3 11  2  0
 13 12  1  0
 15  4  2  0
  1 16  1  0
  5 15  1  0
  9  3  1  0
 11 16  1  0
  4  2  1  0
 12  5  2  0
  5  1  1  0
 14 13  1  0
 16  6  2  0
  8  9  2  0
 14 17  1  0
 17 18  1  0
 18 19  2  0
 19 20  1  0
 20 21  1  0
 21 17  2  0
  3 22  1  0
 22 23  1  0
  6 24  1  0
 24 25  1  0
 20 26  1  0
M  END
> <ChEMBL ID>
CHEMBL3326151

> <Compound name>


> <Dataset>
Training

> <Observed>
Moderate

> <Predicted>
Moderate

$$$$
CHEMBL3326152
  SciTegic02271514582D

 27 30  0  0  0  0            999 V2000
   10.1060  -11.9269    0.0000 S   0  0
   10.1103   -9.4432    0.0000 C   0  0
   12.2534  -12.3371    0.0000 C   0  0
   10.8244   -9.8560    0.0000 C   0  0
   10.1100  -11.1005    0.0000 C   0  0
   10.8206  -13.1679    0.0000 C   0  0
    9.1138   -8.5531    0.0000 C   0  0
   11.5351  -13.5793    0.0000 C   0  0
   12.2558  -13.1681    0.0000 C   0  0
    9.9363   -8.6347    0.0000 N   0  0
   11.5341  -11.9252    0.0000 C   0  0
    9.3941  -10.6889    0.0000 N   0  0
    9.3953   -9.8597    0.0000 N   0  0
    8.7812   -9.3087    0.0000 C   0  0
   10.8273  -10.6884    0.0000 C   0  0
   10.8250  -12.3429    0.0000 C   0  0
    7.9765   -9.4823    0.0000 C   0  0
    7.3596   -8.9358    0.0000 C   0  0
    6.6480   -9.3495    0.0000 N   0  0
    6.8215  -10.1542    0.0000 N   0  0
    7.6403  -10.2376    0.0000 C   0  0
   12.9648  -11.9231    0.0000 O   0  0
   13.6791  -12.3324    0.0000 C   0  0
   10.1069  -13.5779    0.0000 O   0  0
   10.1051  -14.4011    0.0000 C   0  0
    6.2726  -10.7675    0.0000 C   0  0
    8.6986   -7.8424    0.0000 C   0  0
  7 14  2  0
 13  2  1  0
 10  7  1  0
  6  8  1  0
  2 10  2  0
  3 11  2  0
 13 12  1  0
 15  4  2  0
  1 16  1  0
  5 15  1  0
  9  3  1  0
 11 16  1  0
  4  2  1  0
 12  5  2  0
  5  1  1  0
 14 13  1  0
 16  6  2  0
  8  9  2  0
 14 17  1  0
 17 18  1  0
 18 19  2  0
 19 20  1  0
 20 21  1  0
 21 17  2  0
  3 22  1  0
 22 23  1  0
  6 24  1  0
 24 25  1  0
 20 26  1  0
  7 27  1  0
M  END
> <ChEMBL ID>
CHEMBL3326152

> <Compound name>


> <Dataset>
Training

> <Observed>
Unstable

> <Predicted>
Unstable

$$$$
CHEMBL3326569
  SciTegic02271514582D

 27 30  0  0  0  0            999 V2000
    7.1236   -2.9427    0.0000 C   0  0
    7.5363   -3.6526    0.0000 C   0  0
    7.9447   -2.9402    0.0000 C   0  0
    2.6029   -6.5292    0.0000 C   0  0
    2.6017   -7.3488    0.0000 N   0  0
    3.3098   -7.7577    0.0000 C   0  0
    3.3080   -6.1204    0.0000 C   0  0
    4.0166   -6.5256    0.0000 C   0  0
    4.0174   -7.3447    0.0000 C   0  0
    4.7259   -7.7517    0.0000 C   0  0
    5.4342   -7.3409    0.0000 C   0  0
    5.4294   -6.5188    0.0000 C   0  0
    4.7203   -6.1154    0.0000 C   0  0
    4.7160   -5.2982    0.0000 N   0  0
    5.4215   -4.8859    0.0000 C   0  0
    5.4172   -4.0687    0.0000 O   0  0
    6.1314   -5.2907    0.0000 N   0  0
    6.8369   -4.8784    0.0000 C   0  0  2  0  0  0
    8.2487   -4.0611    0.0000 O   0  0
    6.8294   -4.0646    0.0000 C   0  0
    8.2489   -4.8786    0.0000 C   0  0
    7.5457   -5.2834    0.0000 C   0  0
    7.5457   -6.0929    0.0000 C   0  0
    8.2481   -6.4985    0.0000 C   0  0
    8.9519   -6.0888    0.0000 C   0  0
    8.9485   -5.2807    0.0000 C   0  0
    8.2495   -7.3157    0.0000 F   0  0
  2  1  1  0
  3  2  1  0
  4  5  2  0
  5  6  1  0
  6  9  2  0
  8  7  2  0
  7  4  1  0
  8  9  1  0
  9 10  1  0
 10 11  2  0
 11 12  1  0
 12 13  2  0
 13  8  1  0
 13 14  1  0
 14 15  1  0
 15 16  2  0
 15 17  1  0
 18 17  1  6
 18 22  1  0
 18 20  1  0
 21 19  1  0
 19  2  1  0
  2 20  1  0
 21 22  2  0
 22 23  1  0
 23 24  2  0
 24 25  1  0
 25 26  2  0
 26 21  1  0
 24 27  1  0
M  END
> <ChEMBL ID>
CHEMBL3326569

> <Compound name>


> <Dataset>
Test

> <Observed>
Moderate

> <Predicted>
Moderate

$$$$
CHEMBL3326153
  SciTegic02271514582D

 27 30  0  0  0  0            999 V2000
   19.1627  -11.8204    0.0000 S   0  0
   19.1669   -9.3546    0.0000 N   0  0
   21.2946  -12.2276    0.0000 C   0  0
   19.8760   -9.7645    0.0000 C   0  0
   19.1666  -11.0000    0.0000 C   0  0
   19.8721  -13.0525    0.0000 C   0  0
   18.1776   -8.4709    0.0000 C   0  0
   20.5815  -13.4609    0.0000 C   0  0
   21.2970  -13.0527    0.0000 C   0  0
   18.9943   -8.5519    0.0000 N   0  0
   20.5805  -11.8188    0.0000 C   0  0
   18.4559  -10.5913    0.0000 N   0  0
   18.4571   -9.7681    0.0000 C   0  0
   17.8474   -9.2210    0.0000 C   0  0
   19.8788  -10.5908    0.0000 C   0  0
   19.8766  -12.2335    0.0000 C   0  0
   17.0486   -9.3933    0.0000 C   0  0
   16.4360   -8.8508    0.0000 C   0  0
   15.7295   -9.2615    0.0000 N   0  0
   15.9018  -10.0604    0.0000 N   0  0
   16.7148  -10.1433    0.0000 C   0  0
   22.0010  -11.8167    0.0000 O   0  0
   22.7100  -12.2230    0.0000 C   0  0
   19.1636  -13.4596    0.0000 O   0  0
   19.1618  -14.2768    0.0000 C   0  0
   15.3569  -10.6694    0.0000 C   0  0
   17.7654   -7.7653    0.0000 C   0  0
  7 14  1  0
 13  2  1  0
 10  7  2  0
  6  8  1  0
  2 10  1  0
  3 11  2  0
 13 12  1  0
 15  4  2  0
  1 16  1  0
  5 15  1  0
  9  3  1  0
 11 16  1  0
  4  2  1  0
 12  5  2  0
  5  1  1  0
 14 13  2  0
 16  6  2  0
  8  9  2  0
 14 17  1  0
 17 18  1  0
 18 19  2  0
 19 20  1  0
 20 21  1  0
 21 17  2  0
  3 22  1  0
 22 23  1  0
  6 24  1  0
 24 25  1  0
 20 26  1  0
  7 27  1  0
M  END
> <ChEMBL ID>
CHEMBL3326153

> <Compound name>


> <Dataset>
Training

> <Observed>
Unstable

> <Predicted>
Unstable

$$$$
CHEMBL3326570
  SciTegic02271514582D

 27 30  0  0  0  0            999 V2000
    6.9668   -1.6179    0.0000 C   0  0
    7.3795   -2.3278    0.0000 C   0  0
    7.7879   -1.6154    0.0000 C   0  0
    2.4460   -5.2044    0.0000 C   0  0
    2.4449   -6.0239    0.0000 N   0  0
    3.1529   -6.4329    0.0000 C   0  0
    3.1511   -4.7955    0.0000 C   0  0
    3.8598   -5.2008    0.0000 C   0  0
    3.8605   -6.0198    0.0000 C   0  0
    4.5691   -6.4269    0.0000 C   0  0
    5.2773   -6.0161    0.0000 C   0  0
    5.2726   -5.1939    0.0000 C   0  0
    4.5635   -4.7906    0.0000 C   0  0
    4.5591   -3.9734    0.0000 N   0  0
    5.2647   -3.5610    0.0000 C   0  0
    5.2603   -2.7439    0.0000 O   0  0
    5.9745   -3.9659    0.0000 N   0  0
    6.6801   -3.5535    0.0000 C   0  0  2  0  0  0
    8.0919   -2.7363    0.0000 O   0  0
    6.6726   -2.7398    0.0000 C   0  0
    8.0920   -3.5538    0.0000 C   0  0
    7.3889   -3.9586    0.0000 C   0  0
    7.3889   -4.7680    0.0000 C   0  0
    8.0912   -5.1737    0.0000 C   0  0
    8.7951   -4.7640    0.0000 C   0  0
    8.7916   -3.9558    0.0000 C   0  0
    9.5044   -5.1698    0.0000 F   0  0
  2  1  1  0
  3  2  1  0
  4  5  2  0
  5  6  1  0
  6  9  2  0
  8  7  2  0
  7  4  1  0
  8  9  1  0
  9 10  1  0
 10 11  2  0
 11 12  1  0
 12 13  2  0
 13  8  1  0
 13 14  1  0
 14 15  1  0
 15 16  2  0
 15 17  1  0
 18 17  1  6
 18 22  1  0
 18 20  1  0
 21 19  1  0
 19  2  1  0
  2 20  1  0
 21 22  2  0
 22 23  1  0
 23 24  2  0
 24 25  1  0
 25 26  2  0
 26 21  1  0
 25 27  1  0
M  END
> <ChEMBL ID>
CHEMBL3326570

> <Compound name>


> <Dataset>
Test

> <Observed>
Moderate

> <Predicted>
Moderate

$$$$
CHEMBL3326576
  SciTegic02271514582D

 31 34  0  0  0  0            999 V2000
   14.7727   -1.1720    0.0000 C   0  0
   15.1898   -1.8893    0.0000 C   0  0
   15.6025   -1.1695    0.0000 C   0  0
   10.2043   -4.7963    0.0000 C   0  0
   10.2032   -5.6245    0.0000 N   0  0
   10.9187   -6.0378    0.0000 C   0  0
   10.9168   -4.3831    0.0000 C   0  0
   11.6329   -4.7927    0.0000 C   0  0
   11.6337   -5.6203    0.0000 C   0  0
   12.3497   -6.0317    0.0000 C   0  0
   13.0655   -5.6165    0.0000 C   0  0
   13.0607   -4.7857    0.0000 C   0  0
   12.3441   -4.3781    0.0000 C   0  0
   12.3397   -3.5523    0.0000 N   0  0
   13.0527   -3.1356    0.0000 C   0  0
   13.0483   -2.3098    0.0000 O   0  0
   13.7700   -3.5448    0.0000 N   0  0
   14.4830   -3.1280    0.0000 C   0  0  2  0  0  0
   15.9097   -2.3021    0.0000 O   0  0
   14.4755   -2.3057    0.0000 C   0  0
   15.9098   -3.1283    0.0000 C   0  0
   15.1993   -3.5374    0.0000 C   0  0
   15.1993   -4.3553    0.0000 C   0  0
   15.9090   -4.7653    0.0000 C   0  0
   16.6202   -4.3512    0.0000 C   0  0
   16.6168   -3.5346    0.0000 C   0  0
   17.3370   -4.7614    0.0000 O   0  0
   17.3402   -5.5871    0.0000 C   0  0
   18.0570   -5.9972    0.0000 F   0  0
   16.6267   -6.0028    0.0000 F   0  0
   17.3336   -6.4105    0.0000 F   0  0
  2  1  1  0
  3  2  1  0
  4  5  2  0
  5  6  1  0
  6  9  2  0
  8  7  2  0
  7  4  1  0
  8  9  1  0
  9 10  1  0
 10 11  2  0
 11 12  1  0
 12 13  2  0
 13  8  1  0
 13 14  1  0
 14 15  1  0
 15 16  2  0
 15 17  1  0
 18 17  1  6
 18 22  1  0
 18 20  1  0
 21 19  1  0
 19  2  1  0
  2 20  1  0
 21 22  2  0
 22 23  1  0
 23 24  2  0
 24 25  1  0
 25 26  2  0
 26 21  1  0
 25 27  1  0
 27 28  1  0
 28 29  1  0
 28 30  1  0
 28 31  1  0
M  END
> <ChEMBL ID>
CHEMBL3326576

> <Compound name>


> <Dataset>
Training

> <Observed>
Moderate

> <Predicted>
Moderate

$$$$
CHEMBL3326577
  SciTegic02271514582D

 29 32  0  0  0  0            999 V2000
    5.4753   -0.4167    0.0000 C   0  0
    5.8920   -1.1334    0.0000 C   0  0
    6.3043   -0.4141    0.0000 C   0  0
    0.9111   -4.0377    0.0000 C   0  0
    0.9100   -4.8651    0.0000 N   0  0
    1.6248   -5.2780    0.0000 C   0  0
    1.6231   -3.6249    0.0000 C   0  0
    2.3385   -4.0340    0.0000 C   0  0
    2.3392   -4.8610    0.0000 C   0  0
    3.0546   -5.2719    0.0000 C   0  0
    3.7696   -4.8572    0.0000 C   0  0
    3.7649   -4.0272    0.0000 C   0  0
    3.0489   -3.6199    0.0000 C   0  0
    3.0446   -2.7948    0.0000 N   0  0
    3.7569   -2.3786    0.0000 C   0  0
    3.7525   -1.5535    0.0000 O   0  0
    4.4736   -2.7872    0.0000 N   0  0
    5.1859   -2.3710    0.0000 C   0  0  2  0  0  0
    6.6113   -1.5458    0.0000 O   0  0
    5.1783   -1.5494    0.0000 C   0  0
    6.6114   -2.3712    0.0000 C   0  0
    5.9015   -2.7799    0.0000 C   0  0
    5.9015   -3.5972    0.0000 C   0  0
    6.6106   -4.0067    0.0000 C   0  0
    7.3212   -3.5930    0.0000 C   0  0
    7.3177   -2.7772    0.0000 C   0  0
    6.6120   -4.8317    0.0000 F   0  0
    7.1294   -0.4117    0.0000 C   0  0
    4.6503   -0.4192    0.0000 C   0  0
  2  1  1  0
  3  2  1  0
  4  5  2  0
  5  6  1  0
  6  9  2  0
  8  7  2  0
  7  4  1  0
  8  9  1  0
  9 10  1  0
 10 11  2  0
 11 12  1  0
 12 13  2  0
 13  8  1  0
 13 14  1  0
 14 15  1  0
 15 16  2  0
 15 17  1  0
 18 17  1  6
 18 22  1  0
 18 20  1  0
 21 19  1  0
 19  2  1  0
  2 20  1  0
 21 22  2  0
 22 23  1  0
 23 24  2  0
 24 25  1  0
 25 26  2  0
 26 21  1  0
 24 27  1  0
  3 28  1  0
  1 29  1  0
M  END
> <ChEMBL ID>
CHEMBL3326577

> <Compound name>


> <Dataset>
Training

> <Observed>
Unstable

> <Predicted>
Unstable

$$$$
CHEMBL3326578
  SciTegic02271514582D

 30 33  0  0  0  0            999 V2000
    6.7728   -1.0359    0.0000 C   0  0
    7.1855   -1.7458    0.0000 C   0  0
    7.5939   -1.0334    0.0000 C   0  0
    4.3751   -5.8449    0.0000 C   0  0
    5.0833   -5.4341    0.0000 C   0  0
    5.0786   -4.6120    0.0000 C   0  0
    4.3695   -4.2086    0.0000 C   0  0
    4.3652   -3.3914    0.0000 N   0  0
    5.0707   -2.9791    0.0000 C   0  0
    5.0664   -2.1619    0.0000 O   0  0
    5.7806   -3.3839    0.0000 N   0  0
    6.4861   -2.9716    0.0000 C   0  0  2  0  0  0
    7.8979   -2.1543    0.0000 O   0  0
    6.4786   -2.1578    0.0000 C   0  0
    7.8980   -2.9719    0.0000 C   0  0
    7.1949   -3.3766    0.0000 C   0  0
    7.1949   -4.1861    0.0000 C   0  0
    7.8972   -4.5917    0.0000 C   0  0
    8.6011   -4.1820    0.0000 C   0  0
    8.5976   -3.3739    0.0000 C   0  0
    3.6637   -5.4404    0.0000 C   0  0
    3.6699   -4.6152    0.0000 C   0  0
    2.9623   -4.1996    0.0000 C   0  0
    2.2439   -4.6046    0.0000 C   0  0
    2.2378   -5.4297    0.0000 N   0  0
    2.9499   -5.8500    0.0000 C   0  0
    7.8986   -5.4089    0.0000 F   0  0
    8.4111   -1.0310    0.0000 C   0  0
    5.9556   -1.0384    0.0000 C   0  0
    1.5399   -4.1897    0.0000 C   0  0
  2  1  1  0
  3  2  1  0
 21  4  1  0
  4  5  2  0
  5  6  1  0
  6  7  2  0
  7 22  1  0
  7  8  1  0
  8  9  1  0
  9 10  2  0
  9 11  1  0
 12 11  1  6
 12 16  1  0
 12 14  1  0
 15 13  1  0
 13  2  1  0
  2 14  1  0
 15 16  2  0
 16 17  1  0
 17 18  2  0
 18 19  1  0
 19 20  2  0
 20 15  1  0
 21 22  2  0
 21 26  1  0
 22 23  1  0
 23 24  2  0
 24 25  1  0
 25 26  2  0
 18 27  1  0
  3 28  1  0
  1 29  1  0
 24 30  1  0
M  END
> <ChEMBL ID>
CHEMBL3326578

> <Compound name>


> <Dataset>
Training

> <Observed>
Unstable

> <Predicted>
Unstable

$$$$
CHEMBL3326580
  SciTegic02271514582D

 32 35  0  0  0  0            999 V2000
   13.5249    0.3013    0.0000 C   0  0
   13.9377   -0.4086    0.0000 C   0  0
   14.3461    0.3071    0.0000 C   0  0
   11.1272   -4.5077    0.0000 C   0  0
   11.8355   -4.0969    0.0000 C   0  0
   11.8307   -3.2748    0.0000 C   0  0
   11.1216   -2.8714    0.0000 C   0  0
   11.1173   -2.0542    0.0000 N   0  0
   11.8228   -1.6419    0.0000 C   0  0
   11.8185   -0.8247    0.0000 O   0  0
   12.5327   -2.0467    0.0000 N   0  0
   13.2382   -1.6344    0.0000 C   0  0  2  0  0  0
   14.6501   -0.8171    0.0000 O   0  0
   13.2308   -0.8206    0.0000 C   0  0
   14.6502   -1.6346    0.0000 C   0  0
   13.9471   -2.0394    0.0000 C   0  0
   13.9470   -2.8489    0.0000 C   0  0
   14.6494   -3.2545    0.0000 C   0  0
   15.3532   -2.8448    0.0000 C   0  0
   15.3498   -2.0367    0.0000 C   0  0
   10.4158   -4.1032    0.0000 C   0  0
   10.4220   -3.2780    0.0000 C   0  0
    9.7144   -2.8624    0.0000 C   0  0
    8.9961   -3.2673    0.0000 C   0  0
    8.9899   -4.0925    0.0000 N   0  0
    9.7020   -4.5127    0.0000 C   0  0
   15.1633    0.3128    0.0000 C   0  0
   12.7077    0.3038    0.0000 C   0  0
    8.2920   -2.8525    0.0000 C   0  0
   16.0562   -1.6259    0.0000 F   0  0
   12.2970    1.0088    0.0000 C   0  0
   15.5697    1.0154    0.0000 C   0  0
  2  1  1  0
  3  2  1  0
 21  4  1  0
  4  5  2  0
  5  6  1  0
  6  7  2  0
  7 22  1  0
  7  8  1  0
  8  9  1  0
  9 10  2  0
  9 11  1  0
 12 11  1  6
 12 16  1  0
 12 14  1  0
 15 13  1  0
 13  2  1  0
  2 14  1  0
 15 16  2  0
 16 17  1  0
 17 18  2  0
 18 19  1  0
 19 20  2  0
 20 15  1  0
 21 22  2  0
 21 26  1  0
 22 23  1  0
 23 24  2  0
 24 25  1  0
 25 26  2  0
  3 27  1  0
  1 28  1  0
 24 29  1  0
 20 30  1  0
 28 31  1  0
 27 32  1  0
M  END
> <ChEMBL ID>
CHEMBL3326580

> <Compound name>


> <Dataset>
Training

> <Observed>
Unstable

> <Predicted>
Unstable

$$$$
CHEMBL208551
          11280715532D 1   1.00000     0.00000     0

 33 37  0     1  0            999 V2000
    0.2526   -0.6111    0.0000 C   0  0  0  0  0  0           0  0  0
    0.9643   -0.2024    0.0000 N   0  0  0  0  0  0           0  0  0
    0.9643    0.6227    0.0000 N   0  0  3  0  0  0           0  0  0
    0.2526    1.0391    0.0000 C   0  0  0  0  0  0           0  0  0
    1.6800    1.0332    0.0000 C   0  0  0  0  0  0           0  0  0
    0.2525    1.8642    0.0000 O   0  0  0  0  0  0           0  0  0
    2.3917    0.6180    0.0000 C   0  0  0  0  0  0           0  0  0
    3.1070    1.0277    0.0000 N   0  0  0  0  0  0           0  0  0
    3.1098    1.8536    0.0000 C   0  0  0  0  0  0           0  0  0
    2.3914    2.2682    0.0000 C   0  0  0  0  0  0           0  0  0
    1.6791    1.8560    0.0000 C   0  0  0  0  0  0           0  0  0
    3.8250    2.2651    0.0000 N   0  0  3  0  0  0           0  0  0
    4.5748    1.9299    0.0000 C   0  0  0  0  0  0           0  0  0
    5.1279    2.5421    0.0000 C   0  0  2  0  0  0           0  0  0
    4.7164    3.2574    0.0000 C   0  0  0  0  0  0           0  0  0
    3.9091    3.0870    0.0000 C   0  0  0  0  0  0           0  0  0
    5.9483    2.4546    0.0000 N   0  0  0  0  0  0           0  0  0
   -0.4593   -0.2024    0.0000 C   0  0  0  0  0  0           0  0  0
   -0.4592    0.6226    0.0000 C   0  0  0  0  0  0           0  0  0
   -1.1697    1.0330    0.0000 C   0  0  0  0  0  0           0  0  0
   -1.8849    0.6227    0.0000 C   0  0  0  0  0  0           0  0  0
   -1.8849   -0.2023    0.0000 C   0  0  0  0  0  0           0  0  0
   -1.1698   -0.6171    0.0000 C   0  0  0  0  0  0           0  0  0
   -2.6000   -0.6141    0.0000 C   0  0  0  0  0  0           0  0  0
   -3.3108   -0.1996    0.0000 C   0  0  0  0  0  0           0  0  0
   -4.0252   -0.6107    0.0000 C   0  0  0  0  0  0           0  0  0
   -4.0266   -1.4367    0.0000 C   0  0  0  0  0  0           0  0  0
   -3.3074   -1.8498    0.0000 C   0  0  0  0  0  0           0  0  0
   -2.5959   -1.4363    0.0000 C   0  0  0  0  0  0           0  0  0
    6.4343    3.1214    0.0000 C   0  0  0  0  0  0           0  0  0
   -4.7410   -1.8494    0.0000 O   0  0  0  0  0  0           0  0  0
   -5.4557   -1.4371    0.0000 C   0  0  0  0  0  0           0  0  0
   -1.8798   -1.8462    0.0000 C   0  0  0  0  0  0           0  0  0
 14 15  1  0     0  0
 15 16  1  0     0  0
 16 12  1  0     0  0
  1  2  2  0     0  0
 14 17  1  6     0  0
 18 19  2  0     0  0
  7  8  1  0     0  0
  2  3  1  0     0  0
  8  9  2  0     0  0
  3  4  1  0     0  0
  9 10  1  0     0  0
 18 23  1  0     0  0
 19 20  1  0     0  0
 20 21  2  0     0  0
 21 22  1  0     0  0
 22 23  2  0     0  0
 10 11  2  0     0  0
 22 24  1  0     0  0
 11  5  1  0     0  0
 24 25  2  0     0  0
  3  5  1  0     0  0
 25 26  1  0     0  0
  9 12  1  0     0  0
 26 27  2  0     0  0
 12 13  1  0     0  0
 27 28  1  0     0  0
 19  4  1  0     0  0
 28 29  2  0     0  0
 29 24  1  0     0  0
  4  6  2  0     0  0
 17 30  1  0     0  0
 18  1  1  0     0  0
 27 31  1  0     0  0
  5  7  2  0     0  0
 31 32  1  0     0  0
 13 14  1  0     0  0
 29 33  1  0     0  0
M  END
> <ChEMBL ID>
CHEMBL208551

> <Compound name>


> <Dataset>
Test

> <Observed>
Stable

> <Predicted>
Stable

$$$$
CHEMBL3326582
  SciTegic02271514582D

 29 32  0  0  0  0            999 V2000
    4.4161  -10.8092    0.0000 C   0  0
    4.8289  -11.5191    0.0000 C   0  0
    5.2373  -10.8067    0.0000 C   0  0
    2.0184  -15.6182    0.0000 C   0  0
    2.7267  -15.2074    0.0000 C   0  0
    2.7220  -14.3853    0.0000 C   0  0
    2.0128  -13.9819    0.0000 C   0  0
    2.0085  -13.1647    0.0000 N   0  0
    2.7140  -12.7524    0.0000 C   0  0
    2.7097  -11.9352    0.0000 O   0  0
    3.4239  -13.1572    0.0000 N   0  0
    4.1294  -12.7449    0.0000 C   0  0  2  0  0  0
    5.5413  -11.9276    0.0000 O   0  0
    4.1220  -11.9311    0.0000 C   0  0
    5.5414  -12.7451    0.0000 C   0  0
    4.8383  -13.1499    0.0000 C   0  0
    4.8382  -13.9594    0.0000 C   0  0
    5.5406  -14.3650    0.0000 C   0  0
    6.2444  -13.9553    0.0000 C   0  0
    6.2410  -13.1472    0.0000 C   0  0
    1.3070  -15.2137    0.0000 C   0  0
    1.3132  -14.3885    0.0000 C   0  0
    0.6056  -13.9729    0.0000 C   0  0
   -0.1184  -14.3778    0.0000 C   0  0
   -0.1205  -15.2030    0.0000 N   0  0
    0.5932  -15.6232    0.0000 C   0  0
   -0.8176  -13.9630    0.0000 C   0  0
    6.9537  -14.3611    0.0000 F   0  0
    6.9474  -12.7364    0.0000 F   0  0
  2  1  1  0
  3  2  1  0
 21  4  1  0
  4  5  2  0
  5  6  1  0
  6  7  2  0
  7 22  1  0
  7  8  1  0
  8  9  1  0
  9 10  2  0
  9 11  1  0
 12 11  1  6
 12 16  1  0
 12 14  1  0
 15 13  1  0
 13  2  1  0
  2 14  1  0
 15 16  2  0
 16 17  1  0
 17 18  2  0
 18 19  1  0
 19 20  2  0
 20 15  1  0
 21 22  2  0
 21 26  1  0
 22 23  1  0
 23 24  2  0
 24 25  1  0
 25 26  2  0
 24 27  1  0
 19 28  1  0
 20 29  1  0
M  END
> <ChEMBL ID>
CHEMBL3326582

> <Compound name>


> <Dataset>
Test

> <Observed>
Moderate

> <Predicted>
Moderate

$$$$
CHEMBL3326583
  SciTegic02271514582D

 29 32  0  0  0  0            999 V2000
   14.1151  -10.4295    0.0000 C   0  0
   14.5278  -11.1394    0.0000 C   0  0
   14.9363  -10.4270    0.0000 C   0  0
   11.7174  -15.2385    0.0000 C   0  0
   12.4257  -14.8277    0.0000 C   0  0
   12.4209  -14.0056    0.0000 C   0  0
   11.7118  -13.6022    0.0000 C   0  0
   11.7075  -12.7850    0.0000 N   0  0
   12.4130  -12.3727    0.0000 C   0  0
   12.4087  -11.5555    0.0000 O   0  0
   13.1229  -12.7775    0.0000 N   0  0
   13.8284  -12.3652    0.0000 C   0  0  2  0  0  0
   15.2403  -11.5479    0.0000 O   0  0
   13.8209  -11.5514    0.0000 C   0  0
   15.2404  -12.3654    0.0000 C   0  0
   14.5373  -12.7702    0.0000 C   0  0
   14.5372  -13.5797    0.0000 C   0  0
   15.2396  -13.9853    0.0000 C   0  0
   15.9434  -13.5756    0.0000 C   0  0
   15.9400  -12.7675    0.0000 C   0  0
   11.0060  -14.8340    0.0000 C   0  0
   11.0122  -14.0088    0.0000 C   0  0
   10.3046  -13.5932    0.0000 C   0  0
    9.5863  -13.9981    0.0000 C   0  0
    9.5801  -14.8233    0.0000 N   0  0
   10.2922  -15.2435    0.0000 C   0  0
    8.8822  -13.5833    0.0000 C   0  0
   16.6464  -12.3567    0.0000 F   0  0
   15.2410  -14.8025    0.0000 F   0  0
  2  1  1  0
  3  2  1  0
 21  4  1  0
  4  5  2  0
  5  6  1  0
  6  7  2  0
  7 22  1  0
  7  8  1  0
  8  9  1  0
  9 10  2  0
  9 11  1  0
 12 11  1  6
 12 16  1  0
 12 14  1  0
 15 13  1  0
 13  2  1  0
  2 14  1  0
 15 16  2  0
 16 17  1  0
 17 18  2  0
 18 19  1  0
 19 20  2  0
 20 15  1  0
 21 22  2  0
 21 26  1  0
 22 23  1  0
 23 24  2  0
 24 25  1  0
 25 26  2  0
 24 27  1  0
 20 28  1  0
 18 29  1  0
M  END
> <ChEMBL ID>
CHEMBL3326583

> <Compound name>


> <Dataset>
Test

> <Observed>
Moderate

> <Predicted>
Moderate

$$$$
CHEMBL208720
          11280715532D 1   1.00000     0.00000     0

 31 35  0     1  0            999 V2000
    0.5716  -21.3031    0.0000 C   0  0  0  0  0  0           0  0  0
    1.2833  -20.8945    0.0000 N   0  0  0  0  0  0           0  0  0
    1.2833  -20.0695    0.0000 N   0  0  3  0  0  0           0  0  0
    0.5716  -19.6531    0.0000 C   0  0  0  0  0  0           0  0  0
   -0.1401  -20.8945    0.0000 C   0  0  0  0  0  0           0  0  0
   -0.1401  -20.0695    0.0000 C   0  0  0  0  0  0           0  0  0
   -0.9247  -19.8145    0.0000 S   0  0  0  0  0  0           0  0  0
   -1.4097  -20.4820    0.0000 C   0  0  0  0  0  0           0  0  0
   -0.9248  -21.1494    0.0000 C   0  0  0  0  0  0           0  0  0
    1.9991  -19.6590    0.0000 C   0  0  0  0  0  0           0  0  0
    0.5716  -18.8280    0.0000 O   0  0  0  0  0  0           0  0  0
    2.7107  -20.0743    0.0000 C   0  0  0  0  0  0           0  0  0
    3.4258  -19.6645    0.0000 N   0  0  0  0  0  0           0  0  0
    3.4287  -18.8386    0.0000 C   0  0  0  0  0  0           0  0  0
    2.7104  -18.4241    0.0000 C   0  0  0  0  0  0           0  0  0
    1.9981  -18.8363    0.0000 C   0  0  0  0  0  0           0  0  0
    4.1438  -18.4271    0.0000 N   0  0  3  0  0  0           0  0  0
    4.8936  -18.7624    0.0000 C   0  0  0  0  0  0           0  0  0
    5.4467  -18.1502    0.0000 C   0  0  1  0  0  0           0  0  0
    5.0352  -17.4349    0.0000 C   0  0  0  0  0  0           0  0  0
    4.2281  -17.6054    0.0000 C   0  0  0  0  0  0           0  0  0
    6.2671  -18.2377    0.0000 N   0  0  0  0  0  0           0  0  0
   -2.2347  -20.4820    0.0000 C   0  0  0  0  0  0           0  0  0
   -2.6442  -19.7692    0.0000 C   0  0  0  0  0  0           0  0  0
   -3.4684  -19.7688    0.0000 C   0  0  0  0  0  0           0  0  0
   -3.8818  -20.4839    0.0000 C   0  0  0  0  0  0           0  0  0
   -3.4649  -21.2008    0.0000 C   0  0  0  0  0  0           0  0  0
   -2.6419  -21.1976    0.0000 C   0  0  0  0  0  0           0  0  0
    6.7531  -17.5709    0.0000 C   0  0  0  0  0  0           0  0  0
   -4.7068  -20.4849    0.0000 O   0  0  0  0  0  0           0  0  0
   -5.1203  -19.7710    0.0000 C   0  0  0  0  0  0           0  0  0
 14 15  1  0     0  0
  2  3  1  0     0  0
 15 16  2  0     0  0
 16 10  1  0     0  0
  6  7  1  0     0  0
 14 17  1  0     0  0
 17 18  1  0     0  0
  7  8  1  0     0  0
  8  9  2  0     0  0
  9  5  1  0     0  0
  3  4  1  0     0  0
 18 19  1  0     0  0
 19 20  1  0     0  0
 20 21  1  0     0  0
 21 17  1  0     0  0
  3 10  1  0     0  0
 19 22  1  1     0  0
  5  6  2  0     0  0
  8 23  1  0     0  0
  4 11  2  0     0  0
 23 24  2  0     0  0
 24 25  1  0     0  0
 10 12  2  0     0  0
 25 26  2  0     0  0
  6  4  1  0     0  0
 26 27  1  0     0  0
 12 13  1  0     0  0
 27 28  2  0     0  0
 28 23  1  0     0  0
  5  1  1  0     0  0
 22 29  1  0     0  0
 13 14  2  0     0  0
 26 30  1  0     0  0
  1  2  2  0     0  0
 30 31  1  0     0  0
M  END
> <ChEMBL ID>
CHEMBL208720

> <Compound name>


> <Dataset>
Training

> <Observed>
Unstable

> <Predicted>
Stable

$$$$
CHEMBL3326579
  SciTegic02271514582D

 30 33  0  0  0  0            999 V2000
    5.0889    0.5200    0.0000 C   0  0
    5.5016   -0.1899    0.0000 C   0  0
    5.9100    0.5258    0.0000 C   0  0
    2.6912   -4.2890    0.0000 C   0  0
    3.3994   -3.8782    0.0000 C   0  0
    3.3947   -3.0560    0.0000 C   0  0
    2.6856   -2.6527    0.0000 C   0  0
    2.6813   -1.8355    0.0000 N   0  0
    3.3868   -1.4231    0.0000 C   0  0
    3.3825   -0.6060    0.0000 O   0  0
    4.0966   -1.8280    0.0000 N   0  0
    4.8022   -1.4156    0.0000 C   0  0  2  0  0  0
    6.2140   -0.5984    0.0000 O   0  0
    4.7947   -0.6019    0.0000 C   0  0
    6.2141   -1.4159    0.0000 C   0  0
    5.5110   -1.8207    0.0000 C   0  0
    5.5110   -2.6301    0.0000 C   0  0
    6.2133   -3.0358    0.0000 C   0  0
    6.9172   -2.6260    0.0000 C   0  0
    6.9137   -1.8179    0.0000 C   0  0
    1.9798   -3.8844    0.0000 C   0  0
    1.9860   -3.0593    0.0000 C   0  0
    1.2783   -2.6436    0.0000 C   0  0
    0.5600   -3.0486    0.0000 C   0  0
    0.5539   -3.8738    0.0000 N   0  0
    1.2660   -4.2940    0.0000 C   0  0
    6.7272    0.5316    0.0000 C   0  0
    4.2717    0.5225    0.0000 C   0  0
   -0.1449   -2.6337    0.0000 C   0  0
    7.6202   -1.4071    0.0000 F   0  0
  2  1  1  0
  3  2  1  0
 21  4  1  0
  4  5  2  0
  5  6  1  0
  6  7  2  0
  7 22  1  0
  7  8  1  0
  8  9  1  0
  9 10  2  0
  9 11  1  0
 12 11  1  6
 12 16  1  0
 12 14  1  0
 15 13  1  0
 13  2  1  0
  2 14  1  0
 15 16  2  0
 16 17  1  0
 17 18  2  0
 18 19  1  0
 19 20  2  0
 20 15  1  0
 21 22  2  0
 21 26  1  0
 22 23  1  0
 23 24  2  0
 24 25  1  0
 25 26  2  0
  3 27  1  0
  1 28  1  0
 24 29  1  0
 20 30  1  0
M  END
> <ChEMBL ID>
CHEMBL3326579

> <Compound name>


> <Dataset>
Training

> <Observed>
Unstable

> <Predicted>
Unstable

$$$$
CHEMBL3326584
  SciTegic02271514582D

 32 35  0  0  0  0            999 V2000
    4.7711  -15.9971    0.0000 C   0  0
    5.1838  -16.7070    0.0000 C   0  0
    5.5922  -15.9947    0.0000 C   0  0
    2.3734  -20.8061    0.0000 C   0  0
    3.0816  -20.3953    0.0000 C   0  0
    3.0769  -19.5732    0.0000 C   0  0
    2.3678  -19.1698    0.0000 C   0  0
    2.3635  -18.3526    0.0000 N   0  0
    3.0690  -17.9403    0.0000 C   0  0
    3.0647  -17.1231    0.0000 O   0  0
    3.7789  -18.3451    0.0000 N   0  0
    4.4844  -17.9328    0.0000 C   0  0  2  0  0  0
    5.8962  -17.1155    0.0000 O   0  0
    4.4769  -17.1190    0.0000 C   0  0
    5.8963  -17.9331    0.0000 C   0  0
    5.1932  -18.3378    0.0000 C   0  0
    5.1932  -19.1473    0.0000 C   0  0
    5.8955  -19.5529    0.0000 C   0  0
    6.5994  -19.1432    0.0000 C   0  0
    6.5959  -18.3351    0.0000 C   0  0
    1.6620  -20.4016    0.0000 C   0  0
    1.6682  -19.5764    0.0000 C   0  0
    0.9606  -19.1608    0.0000 C   0  0
    0.2422  -19.5658    0.0000 C   0  0
    0.2361  -20.3909    0.0000 N   0  0
    0.9482  -20.8112    0.0000 C   0  0
   -0.4627  -19.1509    0.0000 C   0  0
    7.3087  -19.5490    0.0000 C   0  0
    7.3119  -20.3662    0.0000 F   0  0
    8.0148  -19.1377    0.0000 F   0  0
    7.8830  -20.1244    0.0000 F   0  0
    7.3024  -17.9243    0.0000 F   0  0
  2  1  1  0
  3  2  1  0
 21  4  1  0
  4  5  2  0
  5  6  1  0
  6  7  2  0
  7 22  1  0
  7  8  1  0
  8  9  1  0
  9 10  2  0
  9 11  1  0
 12 11  1  6
 12 16  1  0
 12 14  1  0
 15 13  1  0
 13  2  1  0
  2 14  1  0
 15 16  2  0
 16 17  1  0
 17 18  2  0
 18 19  1  0
 19 20  2  0
 20 15  1  0
 21 22  2  0
 21 26  1  0
 22 23  1  0
 23 24  2  0
 24 25  1  0
 25 26  2  0
 24 27  1  0
 19 28  1  0
 28 29  1  0
 28 30  1  0
 28 31  1  0
 20 32  1  0
M  END
> <ChEMBL ID>
CHEMBL3326584

> <Compound name>


> <Dataset>
Training

> <Observed>
Moderate

> <Predicted>
Moderate

$$$$
CHEMBL3326585
  SciTegic02271514582D

 32 35  0  0  0  0            999 V2000
   14.8828  -15.2501    0.0000 C   0  0
   15.2955  -15.9600    0.0000 C   0  0
   15.7039  -15.2476    0.0000 C   0  0
   12.4851  -20.0591    0.0000 C   0  0
   13.1933  -19.6483    0.0000 C   0  0
   13.1886  -18.8262    0.0000 C   0  0
   12.4795  -18.4228    0.0000 C   0  0
   12.4752  -17.6056    0.0000 N   0  0
   13.1807  -17.1933    0.0000 C   0  0
   13.1764  -16.3761    0.0000 O   0  0
   13.8906  -17.5981    0.0000 N   0  0
   14.5961  -17.1858    0.0000 C   0  0  2  0  0  0
   16.0079  -16.3685    0.0000 O   0  0
   14.5886  -16.3720    0.0000 C   0  0
   16.0080  -17.1860    0.0000 C   0  0
   15.3049  -17.5908    0.0000 C   0  0
   15.3049  -18.4003    0.0000 C   0  0
   16.0072  -18.8059    0.0000 C   0  0
   16.7111  -18.3962    0.0000 C   0  0
   16.7077  -17.5881    0.0000 C   0  0
   11.7737  -19.6546    0.0000 C   0  0
   11.7799  -18.8294    0.0000 C   0  0
   11.0723  -18.4138    0.0000 C   0  0
   10.3540  -18.8187    0.0000 C   0  0
   10.3478  -19.6439    0.0000 N   0  0
   11.0599  -20.0641    0.0000 C   0  0
    9.6499  -18.4039    0.0000 C   0  0
   17.4204  -18.8020    0.0000 O   0  0
   17.4236  -19.6192    0.0000 C   0  0
   18.1329  -20.0250    0.0000 F   0  0
   16.7175  -20.0306    0.0000 F   0  0
   17.4169  -20.4339    0.0000 F   0  0
  2  1  1  0
  3  2  1  0
 21  4  1  0
  4  5  2  0
  5  6  1  0
  6  7  2  0
  7 22  1  0
  7  8  1  0
  8  9  1  0
  9 10  2  0
  9 11  1  0
 12 11  1  6
 12 16  1  0
 12 14  1  0
 15 13  1  0
 13  2  1  0
  2 14  1  0
 15 16  2  0
 16 17  1  0
 17 18  2  0
 18 19  1  0
 19 20  2  0
 20 15  1  0
 21 22  2  0
 21 26  1  0
 22 23  1  0
 23 24  2  0
 24 25  1  0
 25 26  2  0
 24 27  1  0
 19 28  1  0
 28 29  1  0
 29 30  1  0
 29 31  1  0
 29 32  1  0
M  END
> <ChEMBL ID>
CHEMBL3326585

> <Compound name>
LORLATINIB

> <Dataset>
Training

> <Observed>
Moderate

> <Predicted>
Moderate

$$$$
CHEMBL3326588
  SciTegic02271514582D

 30 33  0  0  0  0            999 V2000
    4.5523  -26.1584    0.0000 C   0  0
    4.9651  -26.8683    0.0000 C   0  0
    5.3735  -26.1559    0.0000 C   0  0
    2.1546  -30.9674    0.0000 C   0  0
    2.8629  -30.5566    0.0000 C   0  0
    2.8582  -29.7344    0.0000 C   0  0
    2.1490  -29.3311    0.0000 C   0  0
    2.1447  -28.5139    0.0000 N   0  0
    2.8502  -28.1015    0.0000 C   0  0
    2.8459  -27.2844    0.0000 O   0  0
    3.5601  -28.5064    0.0000 N   0  0
    4.2656  -28.0940    0.0000 C   0  0  2  0  0  0
    5.6775  -27.2768    0.0000 O   0  0
    4.2582  -27.2803    0.0000 C   0  0
    5.6776  -28.0943    0.0000 C   0  0
    4.9745  -28.4991    0.0000 C   0  0
    4.9744  -29.3085    0.0000 C   0  0
    5.6768  -29.7142    0.0000 C   0  0
    6.3806  -29.3045    0.0000 C   0  0
    6.3772  -28.4963    0.0000 C   0  0
    1.4432  -30.5628    0.0000 C   0  0
    1.4494  -29.7377    0.0000 C   0  0
    0.7418  -29.3220    0.0000 C   0  0
    0.0235  -29.7270    0.0000 C   0  0
    0.0173  -30.5522    0.0000 N   0  0
    0.7294  -30.9724    0.0000 C   0  0
   -0.6814  -29.3121    0.0000 C   0  0
    6.1907  -26.1534    0.0000 F   0  0
    3.7351  -26.1608    0.0000 F   0  0
    7.0899  -29.7103    0.0000 Cl  0  0
  2  1  1  0
  3  2  1  0
 21  4  1  0
  4  5  2  0
  5  6  1  0
  6  7  2  0
  7 22  1  0
  7  8  1  0
  8  9  1  0
  9 10  2  0
  9 11  1  0
 12 11  1  6
 12 16  1  0
 12 14  1  0
 15 13  1  0
 13  2  1  0
  2 14  1  0
 15 16  2  0
 16 17  1  0
 17 18  2  0
 18 19  1  0
 19 20  2  0
 20 15  1  0
 21 22  2  0
 21 26  1  0
 22 23  1  0
 23 24  2  0
 24 25  1  0
 25 26  2  0
 24 27  1  0
  3 28  1  0
  1 29  1  0
 19 30  1  0
M  END
> <ChEMBL ID>
CHEMBL3326588

> <Compound name>


> <Dataset>
Test

> <Observed>
Moderate

> <Predicted>
Moderate

$$$$
CHEMBL3326589
  SciTegic02271514582D

 32 36  0  0  0  0            999 V2000
   15.6876  -25.6920    0.0000 C   0  0
   16.1003  -26.4019    0.0000 C   0  0
   16.5087  -25.6895    0.0000 C   0  0
   13.2899  -30.5010    0.0000 C   0  0
   13.9982  -30.0902    0.0000 C   0  0
   13.9934  -29.2681    0.0000 C   0  0
   13.2843  -28.8647    0.0000 C   0  0
   13.2800  -28.0475    0.0000 N   0  0
   13.9855  -27.6352    0.0000 C   0  0
   13.9812  -26.8180    0.0000 O   0  0
   14.6954  -28.0400    0.0000 N   0  0
   15.4009  -27.6277    0.0000 C   0  0  2  0  0  0
   16.8127  -26.8104    0.0000 O   0  0
   15.3934  -26.8139    0.0000 C   0  0
   16.8129  -27.6279    0.0000 C   0  0
   16.1097  -28.0327    0.0000 C   0  0
   16.1097  -28.8422    0.0000 C   0  0
   16.8121  -29.2478    0.0000 C   0  0
   17.5159  -28.8381    0.0000 C   0  0
   17.5125  -28.0300    0.0000 C   0  0
   12.5785  -30.0965    0.0000 C   0  0
   12.5847  -29.2713    0.0000 C   0  0
   11.8771  -28.8557    0.0000 C   0  0
   11.1588  -29.2606    0.0000 C   0  0
   11.1526  -30.0858    0.0000 N   0  0
   11.8647  -30.5060    0.0000 C   0  0
   10.4547  -28.8458    0.0000 C   0  0
   17.3259  -25.6870    0.0000 F   0  0
   14.8704  -25.6945    0.0000 F   0  0
   18.2256  -29.2392    0.0000 C   0  0
   18.6370  -29.9453    0.0000 C   0  0
   19.0428  -29.2360    0.0000 C   0  0
  2  1  1  0
  3  2  1  0
 21  4  1  0
  4  5  2  0
  5  6  1  0
  6  7  2  0
  7 22  1  0
  7  8  1  0
  8  9  1  0
  9 10  2  0
  9 11  1  0
 12 11  1  6
 12 16  1  0
 12 14  1  0
 15 13  1  0
 13  2  1  0
  2 14  1  0
 15 16  2  0
 16 17  1  0
 17 18  2  0
 18 19  1  0
 19 20  2  0
 20 15  1  0
 21 22  2  0
 21 26  1  0
 22 23  1  0
 23 24  2  0
 24 25  1  0
 25 26  2  0
 24 27  1  0
  3 28  1  0
  1 29  1  0
 31 30  1  0
 32 31  1  0
 30 32  1  0
 19 30  1  0
M  END
> <ChEMBL ID>
CHEMBL3326589

> <Compound name>


> <Dataset>
Training

> <Observed>
Moderate

> <Predicted>
Moderate

$$$$
CHEMBL209895
          11280715532D 1   1.00000     0.00000     0

 33 37  0     0  0            999 V2000
   -2.4428  -16.1916    0.0000 C   0  0  0  0  0  0           0  0  0
   -2.4446  -17.0160    0.0000 C   0  0  0  0  0  0           0  0  0
   -1.7323  -17.4291    0.0000 C   0  0  0  0  0  0           0  0  0
   -1.7309  -15.7787    0.0000 C   0  0  0  0  0  0           0  0  0
   -0.3049  -14.9445    0.0000 O   0  0  0  0  0  0           0  0  0
   -3.1609  -17.4276    0.0000 C   0  0  0  0  0  0           0  0  0
   -3.8728  -17.0176    0.0000 C   0  0  0  0  0  0           0  0  0
   -4.5884  -17.4282    0.0000 C   0  0  0  0  0  0           0  0  0
   -4.5901  -18.2545    0.0000 C   0  0  0  0  0  0           0  0  0
   -3.8713  -18.6676    0.0000 C   0  0  0  0  0  0           0  0  0
   -3.1601  -18.2534    0.0000 C   0  0  0  0  0  0           0  0  0
   -0.3043  -15.7695    0.0000 C   0  0  0  0  0  0           0  0  0
   -1.0196  -16.1880    0.0000 C   0  0  0  0  0  0           0  0  0
   -1.0204  -17.0122    0.0000 C   0  0  0  0  0  0           0  0  0
   -0.3001  -17.4273    0.0000 N   0  0  3  0  0  0           0  0  0
    0.4152  -17.0089    0.0000 C   0  0  0  0  0  0           0  0  0
    0.4143  -16.1794    0.0000 C   0  0  0  0  0  0           0  0  0
    1.1277  -15.7625    0.0000 C   0  0  0  0  0  0           0  0  0
    1.8390  -16.1791    0.0000 C   0  0  0  0  0  0           0  0  0
    2.5518  -15.7636    0.0000 N   0  0  0  0  0  0           0  0  0
    2.5478  -14.9373    0.0000 C   0  0  0  0  0  0           0  0  0
    1.8261  -14.5291    0.0000 C   0  0  0  0  0  0           0  0  0
    1.1178  -14.9441    0.0000 C   0  0  0  0  0  0           0  0  0
    3.2597  -14.5247    0.0000 N   0  0  3  0  0  0           0  0  0
    4.0167  -14.8523    0.0000 C   0  0  0  0  0  0           0  0  0
    4.5651  -14.2399    0.0000 C   0  0  3  0  0  0           0  0  0
    4.1470  -13.5272    0.0000 C   0  0  0  0  0  0           0  0  0
    3.3424  -13.7018    0.0000 C   0  0  0  0  0  0           0  0  0
    5.3839  -14.3184    0.0000 N   0  0  3  0  0  0           0  0  0
    5.7273  -15.0744    0.0000 C   0  0  0  0  0  0           0  0  0
    5.8676  -13.6492    0.0000 C   0  0  0  0  0  0           0  0  0
   -5.3056  -18.6676    0.0000 Cl  0  0  0  0  0  0           0  0  0
   -0.2974  -18.2523    0.0000 C   0  0  0  0  0  0           0  0  0
  1  2  2  0     0  0
  2  3  1  0     0  0
  3 14  2  0     0  0
 13  4  2  0     0  0
  4  1  1  0     0  0
 12  5  2  0     0  0
  2  6  1  0     0  0
  6  7  2  0     0  0
  7  8  1  0     0  0
  8  9  2  0     0  0
  9 10  1  0     0  0
 10 11  2  0     0  0
 11  6  1  0     0  0
 12 13  1  0     0  0
 12 17  1  0     0  0
 13 14  1  0     0  0
 14 15  1  0     0  0
 15 16  1  0     0  0
 16 17  2  0     0  0
 17 18  1  0     0  0
 18 19  2  0     0  0
 19 20  1  0     0  0
 20 21  2  0     0  0
 21 22  1  0     0  0
 22 23  2  0     0  0
 23 18  1  0     0  0
 24 25  1  0     0  0
 25 26  1  0     0  0
 26 27  1  0     0  0
 27 28  1  0     0  0
 28 24  1  0     0  0
 21 24  1  0     0  0
 26 29  1  0     0  0
 29 30  1  0     0  0
 29 31  1  0     0  0
  9 32  1  0     0  0
 15 33  1  0     0  0
M  END
> <ChEMBL ID>
CHEMBL209895

> <Compound name>


> <Dataset>
Test

> <Observed>
Moderate

> <Predicted>
Moderate

$$$$
CHEMBL210926
          11280715532D 1   1.00000     0.00000     0

 34 38  0     1  0            999 V2000
   10.3285  -21.6658    0.0000 C   0  0  0  0  0  0           0  0  0
   11.0403  -21.2572    0.0000 N   0  0  0  0  0  0           0  0  0
   11.0403  -20.4321    0.0000 N   0  0  3  0  0  0           0  0  0
   10.3285  -20.0157    0.0000 C   0  0  0  0  0  0           0  0  0
   11.7559  -20.0216    0.0000 C   0  0  0  0  0  0           0  0  0
   10.3284  -19.1906    0.0000 O   0  0  0  0  0  0           0  0  0
   12.4676  -20.4369    0.0000 C   0  0  0  0  0  0           0  0  0
   13.1829  -20.0271    0.0000 N   0  0  0  0  0  0           0  0  0
   13.1857  -19.2012    0.0000 C   0  0  0  0  0  0           0  0  0
   12.4673  -18.7867    0.0000 C   0  0  0  0  0  0           0  0  0
   11.7550  -19.1989    0.0000 C   0  0  0  0  0  0           0  0  0
   13.9009  -18.7897    0.0000 N   0  0  3  0  0  0           0  0  0
   14.6507  -19.1250    0.0000 C   0  0  0  0  0  0           0  0  0
   15.2037  -18.5128    0.0000 C   0  0  2  0  0  0           0  0  0
   14.7922  -17.7975    0.0000 C   0  0  0  0  0  0           0  0  0
   13.9850  -17.9679    0.0000 C   0  0  0  0  0  0           0  0  0
   16.0241  -18.6003    0.0000 N   0  0  0  0  0  0           0  0  0
    9.6167  -21.2572    0.0000 C   0  0  0  0  0  0           0  0  0
    9.6168  -20.4321    0.0000 C   0  0  0  0  0  0           0  0  0
    8.9063  -20.0219    0.0000 C   0  0  0  0  0  0           0  0  0
    8.1911  -20.4321    0.0000 C   0  0  0  0  0  0           0  0  0
    8.1911  -21.2572    0.0000 C   0  0  0  0  0  0           0  0  0
    8.9062  -21.6720    0.0000 C   0  0  0  0  0  0           0  0  0
    7.4761  -21.6689    0.0000 C   0  0  0  0  0  0           0  0  0
    6.7653  -21.2545    0.0000 C   0  0  0  0  0  0           0  0  0
    6.0508  -21.6655    0.0000 C   0  0  0  0  0  0           0  0  0
    6.0495  -22.4915    0.0000 C   0  0  0  0  0  0           0  0  0
    6.7686  -22.9046    0.0000 C   0  0  0  0  0  0           0  0  0
    7.4801  -22.4911    0.0000 C   0  0  0  0  0  0           0  0  0
   16.5101  -17.9335    0.0000 C   0  0  0  0  0  0           0  0  0
    5.3350  -22.9042    0.0000 C   0  0  3  0  0  0           0  0  0
    4.6157  -23.3121    0.0000 F   0  0  0  0  0  0           0  0  0
    5.7449  -23.6203    0.0000 F   0  0  0  0  0  0           0  0  0
    4.9268  -22.1872    0.0000 F   0  0  0  0  0  0           0  0  0
 15 16  1  0     0  0
 16 12  1  0     0  0
  1  2  2  0     0  0
 14 17  1  6     0  0
 18 19  2  0     0  0
  7  8  1  0     0  0
  2  3  1  0     0  0
  8  9  2  0     0  0
  3  4  1  0     0  0
  9 10  1  0     0  0
 18 23  1  0     0  0
 19 20  1  0     0  0
 20 21  2  0     0  0
 21 22  1  0     0  0
 22 23  2  0     0  0
 10 11  2  0     0  0
 22 24  1  0     0  0
 11  5  1  0     0  0
 24 25  2  0     0  0
  3  5  1  0     0  0
 25 26  1  0     0  0
  9 12  1  0     0  0
 26 27  2  0     0  0
 12 13  1  0     0  0
 27 28  1  0     0  0
 19  4  1  0     0  0
 28 29  2  0     0  0
 29 24  1  0     0  0
  4  6  2  0     0  0
 17 30  1  0     0  0
 18  1  1  0     0  0
 27 31  1  0     0  0
  5  7  2  0     0  0
 31 32  1  0     0  0
 13 14  1  0     0  0
 31 33  1  0     0  0
 14 15  1  0     0  0
 31 34  1  0     0  0
M  END
> <ChEMBL ID>
CHEMBL210926

> <Compound name>


> <Dataset>
Training

> <Observed>
Moderate

> <Predicted>
Stable

$$$$
CHEMBL208845
          11280715532D 1   1.00000     0.00000     0

 34 38  0     1  0            999 V2000
   11.7018   -6.6041    0.0000 C   0  0  0  0  0  0           0  0  0
   12.4135   -6.1955    0.0000 N   0  0  0  0  0  0           0  0  0
   12.4135   -5.3705    0.0000 N   0  0  3  0  0  0           0  0  0
   11.7018   -4.9541    0.0000 C   0  0  0  0  0  0           0  0  0
   10.9901   -6.1955    0.0000 C   0  0  0  0  0  0           0  0  0
   10.9901   -5.3705    0.0000 C   0  0  0  0  0  0           0  0  0
   10.2054   -5.1155    0.0000 S   0  0  0  0  0  0           0  0  0
    9.7205   -5.7829    0.0000 C   0  0  0  0  0  0           0  0  0
   10.2054   -6.4504    0.0000 C   0  0  0  0  0  0           0  0  0
   13.1292   -4.9600    0.0000 C   0  0  0  0  0  0           0  0  0
   11.7018   -4.1290    0.0000 O   0  0  0  0  0  0           0  0  0
   13.8408   -5.3752    0.0000 C   0  0  0  0  0  0           0  0  0
   14.5560   -4.9655    0.0000 N   0  0  0  0  0  0           0  0  0
   14.5588   -4.1396    0.0000 C   0  0  0  0  0  0           0  0  0
   13.8404   -3.7252    0.0000 C   0  0  0  0  0  0           0  0  0
   13.1283   -4.1373    0.0000 C   0  0  0  0  0  0           0  0  0
   15.2739   -3.7281    0.0000 N   0  0  3  0  0  0           0  0  0
   16.0237   -4.0634    0.0000 C   0  0  0  0  0  0           0  0  0
   16.5768   -3.4512    0.0000 C   0  0  2  0  0  0           0  0  0
   16.1653   -2.7360    0.0000 C   0  0  0  0  0  0           0  0  0
   15.3581   -2.9064    0.0000 C   0  0  0  0  0  0           0  0  0
   17.3971   -3.5387    0.0000 N   0  0  3  0  0  0           0  0  0
    8.8954   -5.7829    0.0000 C   0  0  0  0  0  0           0  0  0
    8.4860   -5.0702    0.0000 C   0  0  0  0  0  0           0  0  0
    7.6617   -5.0698    0.0000 C   0  0  0  0  0  0           0  0  0
    7.2484   -5.7849    0.0000 C   0  0  0  0  0  0           0  0  0
    7.6653   -6.5017    0.0000 C   0  0  0  0  0  0           0  0  0
    8.4883   -6.4986    0.0000 C   0  0  0  0  0  0           0  0  0
    6.4234   -5.7859    0.0000 C   0  0  3  0  0  0           0  0  0
    5.5962   -5.7830    0.0000 F   0  0  0  0  0  0           0  0  0
    6.4224   -6.6110    0.0000 F   0  0  0  0  0  0           0  0  0
    6.4264   -4.9609    0.0000 F   0  0  0  0  0  0           0  0  0
   17.7316   -4.2929    0.0000 C   0  0  0  0  0  0           0  0  0
   17.8831   -2.8719    0.0000 C   0  0  0  0  0  0           0  0  0
 16 10  1  0     0  0
  6  7  1  0     0  0
 14 17  1  0     0  0
 17 18  1  0     0  0
  7  8  1  0     0  0
  8  9  2  0     0  0
  9  5  1  0     0  0
  3  4  1  0     0  0
 18 19  1  0     0  0
 19 20  1  0     0  0
 20 21  1  0     0  0
 21 17  1  0     0  0
  3 10  1  0     0  0
 19 22  1  6     0  0
  5  6  2  0     0  0
  8 23  1  0     0  0
  4 11  2  0     0  0
 23 24  2  0     0  0
 24 25  1  0     0  0
 10 12  2  0     0  0
 25 26  2  0     0  0
  6  4  1  0     0  0
 26 27  1  0     0  0
 12 13  1  0     0  0
 27 28  2  0     0  0
 28 23  1  0     0  0
  5  1  1  0     0  0
 26 29  1  0     0  0
 13 14  2  0     0  0
 29 30  1  0     0  0
  1  2  2  0     0  0
 29 31  1  0     0  0
 14 15  1  0     0  0
 29 32  1  0     0  0
  2  3  1  0     0  0
 22 33  1  0     0  0
 15 16  2  0     0  0
 22 34  1  0     0  0
M  END
> <ChEMBL ID>
CHEMBL208845

> <Compound name>


> <Dataset>
Training

> <Observed>
Stable

> <Predicted>
Moderate

$$$$
CHEMBL211340
          11280715532D 1   1.00000     0.00000     0

 31 35  0     1  0            999 V2000
    9.5537  -22.2683    0.0000 C   0  0  0  0  0  0           0  0  0
   10.2654  -21.8597    0.0000 N   0  0  0  0  0  0           0  0  0
   10.2654  -21.0346    0.0000 N   0  0  3  0  0  0           0  0  0
    9.5537  -20.6182    0.0000 C   0  0  0  0  0  0           0  0  0
    8.8420  -21.8597    0.0000 C   0  0  0  0  0  0           0  0  0
    8.8420  -21.0347    0.0000 C   0  0  0  0  0  0           0  0  0
    8.0573  -20.7796    0.0000 S   0  0  0  0  0  0           0  0  0
    7.5724  -21.4471    0.0000 C   0  0  0  0  0  0           0  0  0
    8.0573  -22.1145    0.0000 C   0  0  0  0  0  0           0  0  0
   10.9811  -20.6242    0.0000 C   0  0  0  0  0  0           0  0  0
    9.5537  -19.7932    0.0000 O   0  0  0  0  0  0           0  0  0
   11.6927  -21.0393    0.0000 C   0  0  0  0  0  0           0  0  0
   12.4079  -20.6296    0.0000 N   0  0  0  0  0  0           0  0  0
   12.4107  -19.8037    0.0000 C   0  0  0  0  0  0           0  0  0
   11.6924  -19.3892    0.0000 C   0  0  0  0  0  0           0  0  0
   10.9802  -19.8014    0.0000 C   0  0  0  0  0  0           0  0  0
   13.1259  -19.3923    0.0000 N   0  0  3  0  0  0           0  0  0
   13.8757  -19.7275    0.0000 C   0  0  0  0  0  0           0  0  0
   14.4287  -19.1153    0.0000 C   0  0  1  0  0  0           0  0  0
   14.0173  -18.4001    0.0000 C   0  0  0  0  0  0           0  0  0
   13.2100  -18.5705    0.0000 C   0  0  0  0  0  0           0  0  0
   15.2490  -19.2028    0.0000 N   0  0  0  0  0  0           0  0  0
    6.7473  -21.4471    0.0000 C   0  0  0  0  0  0           0  0  0
    6.3379  -20.7343    0.0000 C   0  0  0  0  0  0           0  0  0
    5.5135  -20.7339    0.0000 C   0  0  0  0  0  0           0  0  0
    5.1002  -21.4490    0.0000 C   0  0  0  0  0  0           0  0  0
    5.5172  -22.1658    0.0000 C   0  0  0  0  0  0           0  0  0
    6.3401  -22.1627    0.0000 C   0  0  0  0  0  0           0  0  0
   15.7351  -18.5361    0.0000 C   0  0  0  0  0  0           0  0  0
    4.2752  -21.4501    0.0000 C   0  0  0  0  0  0           0  0  0
    3.8617  -20.7361    0.0000 C   0  0  0  0  0  0           0  0  0
 14 15  1  0     0  0
  2  3  1  0     0  0
 15 16  2  0     0  0
 16 10  1  0     0  0
  6  7  1  0     0  0
 14 17  1  0     0  0
 17 18  1  0     0  0
  7  8  1  0     0  0
  8  9  2  0     0  0
  9  5  1  0     0  0
  3  4  1  0     0  0
 18 19  1  0     0  0
 19 20  1  0     0  0
 20 21  1  0     0  0
 21 17  1  0     0  0
  3 10  1  0     0  0
 19 22  1  1     0  0
  5  6  2  0     0  0
  8 23  1  0     0  0
  4 11  2  0     0  0
 23 24  2  0     0  0
 24 25  1  0     0  0
 10 12  2  0     0  0
 25 26  2  0     0  0
  6  4  1  0     0  0
 26 27  1  0     0  0
 12 13  1  0     0  0
 27 28  2  0     0  0
 28 23  1  0     0  0
  5  1  1  0     0  0
 22 29  1  0     0  0
 13 14  2  0     0  0
 26 30  1  0     0  0
  1  2  2  0     0  0
 30 31  1  0     0  0
M  END
> <ChEMBL ID>
CHEMBL211340

> <Compound name>


> <Dataset>
Training

> <Observed>
Moderate

> <Predicted>
Moderate

$$$$
CHEMBL209542
          11280715532D 1   1.00000     0.00000     0

 31 35  0     0  0            999 V2000
    8.0736    0.0584    0.0000 C   0  0  0  0  0  0           0  0  0
    8.0724   -0.7690    0.0000 C   0  0  0  0  0  0           0  0  0
    8.7872   -1.1819    0.0000 C   0  0  0  0  0  0           0  0  0
    8.7854    0.4711    0.0000 C   0  0  0  0  0  0           0  0  0
   10.2106    1.3022    0.0000 O   0  0  0  0  0  0           0  0  0
    7.3576   -1.1809    0.0000 C   0  0  0  0  0  0           0  0  0
    6.6430   -0.7700    0.0000 C   0  0  0  0  0  0           0  0  0
    5.9287   -1.1813    0.0000 C   0  0  0  0  0  0           0  0  0
    5.9276   -2.0072    0.0000 C   0  0  0  0  0  0           0  0  0
    6.6468   -2.4201    0.0000 C   0  0  0  0  0  0           0  0  0
    7.3581   -2.0064    0.0000 C   0  0  0  0  0  0           0  0  0
   10.2137    0.4772    0.0000 C   0  0  0  0  0  0           0  0  0
    9.4969    0.0607    0.0000 C   0  0  0  0  0  0           0  0  0
    9.4991   -0.7637    0.0000 C   0  0  0  0  0  0           0  0  0
   10.2165   -1.1780    0.0000 O   0  0  0  0  0  0           0  0  0
   10.9333   -0.7615    0.0000 C   0  0  0  0  0  0           0  0  0
   10.9328    0.0692    0.0000 C   0  0  0  0  0  0           0  0  0
   11.6456    0.4846    0.0000 C   0  0  0  0  0  0           0  0  0
   12.3571    0.0693    0.0000 C   0  0  0  0  0  0           0  0  0
   13.0695    0.4838    0.0000 N   0  0  0  0  0  0           0  0  0
   13.0668    1.3097    0.0000 C   0  0  0  0  0  0           0  0  0
   12.3458    1.7193    0.0000 C   0  0  0  0  0  0           0  0  0
   11.6363    1.3025    0.0000 C   0  0  0  0  0  0           0  0  0
   13.7787    1.7250    0.0000 N   0  0  3  0  0  0           0  0  0
   14.5341    1.3933    0.0000 C   0  0  0  0  0  0           0  0  0
   15.0830    2.0092    0.0000 C   0  0  3  0  0  0           0  0  0
   14.6669    2.7216    0.0000 C   0  0  0  0  0  0           0  0  0
   13.8608    2.5459    0.0000 C   0  0  0  0  0  0           0  0  0
   15.9039    1.9272    0.0000 N   0  0  3  0  0  0           0  0  0
   16.2433    1.1752    0.0000 C   0  0  0  0  0  0           0  0  0
   16.3854    2.5971    0.0000 C   0  0  0  0  0  0           0  0  0
  1  2  2  0     0  0
 12 17  1  0     0  0
 13 14  1  0     0  0
 14 15  1  0     0  0
 15 16  1  0     0  0
 16 17  2  0     0  0
  7  8  1  0     0  0
 17 18  1  0     0  0
 13  4  2  0     0  0
 18 19  2  0     0  0
  8  9  2  0     0  0
 19 20  1  0     0  0
  4  1  1  0     0  0
 20 21  2  0     0  0
  9 10  1  0     0  0
 21 22  1  0     0  0
 22 23  2  0     0  0
 23 18  1  0     0  0
 24 25  1  0     0  0
 10 11  2  0     0  0
 11  6  1  0     0  0
 12 13  1  0     0  0
 12  5  2  0     0  0
  2  3  1  0     0  0
 25 26  1  0     0  0
 26 27  1  0     0  0
 27 28  1  0     0  0
 28 24  1  0     0  0
 21 24  1  0     0  0
  2  6  1  0     0  0
 26 29  1  0     0  0
  3 14  2  0     0  0
 29 30  1  0     0  0
  6  7  2  0     0  0
 29 31  1  0     0  0
M  END
> <ChEMBL ID>
CHEMBL209542

> <Compound name>


> <Dataset>
Training

> <Observed>
Moderate

> <Predicted>
Moderate

$$$$
CHEMBL209172
          11280715532D 1   1.00000     0.00000     0

 32 36  0     1  0            999 V2000
    8.9700  -10.9513    0.0000 C   0  0  0  0  0  0           0  0  0
    9.6817  -10.5427    0.0000 N   0  0  0  0  0  0           0  0  0
    9.6817   -9.7177    0.0000 N   0  0  3  0  0  0           0  0  0
    8.9700   -9.3012    0.0000 C   0  0  0  0  0  0           0  0  0
   10.3974   -9.3072    0.0000 C   0  0  0  0  0  0           0  0  0
    8.9700   -8.4762    0.0000 O   0  0  0  0  0  0           0  0  0
   11.1091   -9.7224    0.0000 C   0  0  0  0  0  0           0  0  0
   11.8242   -9.3127    0.0000 N   0  0  0  0  0  0           0  0  0
   11.8271   -8.4867    0.0000 C   0  0  0  0  0  0           0  0  0
   11.1087   -8.0723    0.0000 C   0  0  0  0  0  0           0  0  0
   10.3965   -8.4844    0.0000 C   0  0  0  0  0  0           0  0  0
   12.5422   -8.0753    0.0000 N   0  0  3  0  0  0           0  0  0
   13.2921   -8.4106    0.0000 C   0  0  0  0  0  0           0  0  0
   13.8451   -7.7983    0.0000 C   0  0  2  0  0  0           0  0  0
   13.4336   -7.0831    0.0000 C   0  0  0  0  0  0           0  0  0
   12.6264   -7.2535    0.0000 C   0  0  0  0  0  0           0  0  0
   14.6654   -7.8858    0.0000 N   0  0  0  0  0  0           0  0  0
    8.2583  -10.5427    0.0000 C   0  0  0  0  0  0           0  0  0
    8.2583   -9.7177    0.0000 C   0  0  0  0  0  0           0  0  0
    7.5478   -9.3075    0.0000 C   0  0  0  0  0  0           0  0  0
    6.8327   -9.7176    0.0000 C   0  0  0  0  0  0           0  0  0
    6.8326  -10.5426    0.0000 C   0  0  0  0  0  0           0  0  0
    7.5477  -10.9575    0.0000 C   0  0  0  0  0  0           0  0  0
    6.1177  -10.9544    0.0000 C   0  0  0  0  0  0           0  0  0
    5.4068  -10.5399    0.0000 C   0  0  0  0  0  0           0  0  0
    4.6924  -10.9510    0.0000 C   0  0  0  0  0  0           0  0  0
    4.6911  -11.7769    0.0000 C   0  0  0  0  0  0           0  0  0
    5.4102  -12.1900    0.0000 C   0  0  0  0  0  0           0  0  0
    6.1217  -11.7766    0.0000 C   0  0  0  0  0  0           0  0  0
    3.9767  -12.1896    0.0000 Cl  0  0  0  0  0  0           0  0  0
   15.1515   -7.2191    0.0000 C   0  0  0  0  0  0           0  0  0
   15.9718   -7.3066    0.0000 C   0  0  0  0  0  0           0  0  0
 13 14  1  0     0  0
 14 15  1  0     0  0
 15 16  1  0     0  0
 16 12  1  0     0  0
  1  2  2  0     0  0
 14 17  1  6     0  0
 18 19  2  0     0  0
  7  8  1  0     0  0
  2  3  1  0     0  0
  8  9  2  0     0  0
  3  4  1  0     0  0
  9 10  1  0     0  0
 18 23  1  0     0  0
 19 20  1  0     0  0
 20 21  2  0     0  0
 21 22  1  0     0  0
 22 23  2  0     0  0
 10 11  2  0     0  0
 22 24  1  0     0  0
 11  5  1  0     0  0
 24 25  2  0     0  0
  3  5  1  0     0  0
 25 26  1  0     0  0
  9 12  1  0     0  0
 26 27  2  0     0  0
 12 13  1  0     0  0
 27 28  1  0     0  0
 19  4  1  0     0  0
 28 29  2  0     0  0
 29 24  1  0     0  0
  4  6  2  0     0  0
 27 30  1  0     0  0
 18  1  1  0     0  0
 17 31  1  0     0  0
  5  7  2  0     0  0
 31 32  1  0     0  0
M  END
> <ChEMBL ID>
CHEMBL209172

> <Compound name>


> <Dataset>
Training

> <Observed>
Stable

> <Predicted>
Stable

$$$$
CHEMBL209110
          11280715522D 1   1.00000     0.00000     0

 32 36  0     1  0            999 V2000
    9.4069   -0.9773    0.0000 C   0  0  0  0  0  0           0  0  0
   10.1189   -0.5685    0.0000 N   0  0  0  0  0  0           0  0  0
   10.1189    0.2570    0.0000 N   0  0  3  0  0  0           0  0  0
    9.4069    0.6736    0.0000 C   0  0  0  0  0  0           0  0  0
   10.8350    0.6677    0.0000 C   0  0  0  0  0  0           0  0  0
    9.4069    1.4991    0.0000 O   0  0  0  0  0  0           0  0  0
   11.5470    0.2522    0.0000 C   0  0  0  0  0  0           0  0  0
   12.2626    0.6622    0.0000 N   0  0  0  0  0  0           0  0  0
   12.2654    1.4886    0.0000 C   0  0  0  0  0  0           0  0  0
   11.5467    1.9032    0.0000 C   0  0  0  0  0  0           0  0  0
   10.8341    1.4908    0.0000 C   0  0  0  0  0  0           0  0  0
   12.9809    1.9002    0.0000 N   0  0  3  0  0  0           0  0  0
   13.7312    1.5647    0.0000 C   0  0  0  0  0  0           0  0  0
   14.2845    2.1773    0.0000 C   0  0  2  0  0  0           0  0  0
   13.8728    2.8929    0.0000 C   0  0  0  0  0  0           0  0  0
   13.0651    2.7224    0.0000 C   0  0  0  0  0  0           0  0  0
   15.1052    2.0897    0.0000 N   0  0  3  0  0  0           0  0  0
    8.6948   -0.5685    0.0000 C   0  0  0  0  0  0           0  0  0
    8.6948    0.2570    0.0000 C   0  0  0  0  0  0           0  0  0
    7.9839    0.6674    0.0000 C   0  0  0  0  0  0           0  0  0
    7.2684    0.2570    0.0000 C   0  0  0  0  0  0           0  0  0
    7.2683   -0.5685    0.0000 C   0  0  0  0  0  0           0  0  0
    7.9838   -0.9835    0.0000 C   0  0  0  0  0  0           0  0  0
    6.5531   -0.9804    0.0000 C   0  0  0  0  0  0           0  0  0
    5.8418   -0.5657    0.0000 C   0  0  0  0  0  0           0  0  0
    5.1270   -0.9770    0.0000 C   0  0  0  0  0  0           0  0  0
    5.1257   -1.8034    0.0000 C   0  0  0  0  0  0           0  0  0
    5.8452   -2.2167    0.0000 C   0  0  0  0  0  0           0  0  0
    6.5571   -1.8030    0.0000 C   0  0  0  0  0  0           0  0  0
    4.4109   -2.2164    0.0000 Cl  0  0  0  0  0  0           0  0  0
   15.4399    1.3351    0.0000 C   0  0  0  0  0  0           0  0  0
   15.5916    2.7569    0.0000 C   0  0  0  0  0  0           0  0  0
 13 14  1  0     0  0
 14 15  1  0     0  0
 15 16  1  0     0  0
 16 12  1  0     0  0
  1  2  2  0     0  0
 14 17  1  6     0  0
 18 19  2  0     0  0
  7  8  1  0     0  0
  2  3  1  0     0  0
  8  9  2  0     0  0
  3  4  1  0     0  0
  9 10  1  0     0  0
 18 23  1  0     0  0
 19 20  1  0     0  0
 20 21  2  0     0  0
 21 22  1  0     0  0
 22 23  2  0     0  0
 10 11  2  0     0  0
 22 24  1  0     0  0
 11  5  1  0     0  0
 24 25  2  0     0  0
  3  5  1  0     0  0
 25 26  1  0     0  0
  9 12  1  0     0  0
 26 27  2  0     0  0
 12 13  1  0     0  0
 27 28  1  0     0  0
 19  4  1  0     0  0
 28 29  2  0     0  0
 29 24  1  0     0  0
  4  6  2  0     0  0
 27 30  1  0     0  0
 18  1  1  0     0  0
 17 31  1  0     0  0
  5  7  2  0     0  0
 17 32  1  0     0  0
M  END
> <ChEMBL ID>
CHEMBL209110

> <Compound name>


> <Dataset>
Training

> <Observed>
Stable

> <Predicted>
Moderate

$$$$
CHEMBL210191
          11280715522D 1   1.00000     0.00000     0

 31 35  0     1  0            999 V2000
    9.4653   -5.7666    0.0000 C   0  0  0  0  0  0           0  0  0
   10.1773   -5.3578    0.0000 N   0  0  0  0  0  0           0  0  0
   10.1773   -4.5323    0.0000 N   0  0  3  0  0  0           0  0  0
    9.4653   -4.1157    0.0000 C   0  0  0  0  0  0           0  0  0
   10.8935   -4.1216    0.0000 C   0  0  0  0  0  0           0  0  0
    9.4653   -3.2902    0.0000 O   0  0  0  0  0  0           0  0  0
   11.6055   -4.5371    0.0000 C   0  0  0  0  0  0           0  0  0
   12.3210   -4.1271    0.0000 N   0  0  0  0  0  0           0  0  0
   12.3238   -3.3007    0.0000 C   0  0  0  0  0  0           0  0  0
   11.6051   -2.8861    0.0000 C   0  0  0  0  0  0           0  0  0
   10.8925   -3.2985    0.0000 C   0  0  0  0  0  0           0  0  0
   13.0393   -2.8891    0.0000 N   0  0  3  0  0  0           0  0  0
   13.7896   -3.2246    0.0000 C   0  0  0  0  0  0           0  0  0
   14.3429   -2.6120    0.0000 C   0  0  2  0  0  0           0  0  0
   13.9312   -1.8964    0.0000 C   0  0  0  0  0  0           0  0  0
   13.1235   -2.0669    0.0000 C   0  0  0  0  0  0           0  0  0
[truncated: 10,308,602 more chars]
